# Supplementary material for: 3,5-Dimethyl-4-nitroso-1H-pyrazole
Source: Acta Crystallogr Sect E Struct Rep Online. 2011 Aug 31;67(Pt 9):o2520–1. doi: 10.1107/S1600536811033794 (PMC3200577; doi:10.1107/S1600536811033794)
Supplement: Supplementary file 1 [file e-67-o2520-sup1.cif]

##############################################################################
#                                                                            #
# This CIF contains the data in a paper accepted for publication in          #
# Acta Crystallographica Section E. It conforms to the requirements of       #
# Notes for Authors for Acta Crystallographica Section E, and has been       #
# peer reviewed under the auspices of the IUCr Commission on Journals.       #
#                                                                            #
# Full details of the Crystallographic Information File format               #
# are given in the paper "The Crystallographic Information File (CIF):       #
# a New Standard Archive File for Crystallography" by S. R. Hall, F. H.      #
# Allen and I. D. Brown [Acta Cryst. (1991), A47, 655-685].                  #
#                                                                            #
# The current version of the core CIF dictionary is obtainable from          #
# ftp://ftp.iucr.org/pub/cif_core.dic.                                       #
#                                                                            #
# Software is freely available for graphical display of the structure(s)     #
# in this CIF. For information consult the CIF software page                 #
# http://www.iucr.org/resources/cif/software.                                #
#                                                                            #
# This file may be used for bona fide research purposes within the           #
# scientific community so long as proper attribution is given to the journal # 
# article from which it was obtained.                                        #
#                                                                            #
##############################################################################
data_I
_audit_creation_method     SHELXL-97
_chemical_name_systematic
;
3,5-Dimethyl-4-nitroso-1<i>H</i>-pyrazole
;
_chemical_name_common     ?
_chemical_formula_moiety     'C5 H7 N3 O'
_chemical_formula_sum     'C5 H7 N3 O'
_chemical_formula_iupac     'C5 H7 N3 O'
_chemical_formula_weight     125.14
_chemical_melting_point     ?
_symmetry_cell_setting     monoclinic
_symmetry_space_group_name_H-M     'P 21/c'
_symmetry_space_group_name_Hall     '-P 2ybc'
loop_
    _symmetry_equiv_pos_as_xyz
    'x, y, z'
    '-x, y+1/2, -z+1/2'
    '-x, -y, -z'
    'x, -y-1/2, z-1/2'
_cell_length_a     4.0268(2)
_cell_length_b     15.3793(7)
_cell_length_c     19.6627(9)
_cell_angle_alpha     90.00
_cell_angle_beta     94.613(3)
_cell_angle_gamma     90.00
_cell_volume     1213.75(10)
_cell_formula_units_Z     8
_cell_measurement_reflns_used     4238
_cell_measurement_theta_min     1.00
_cell_measurement_theta_max     27.48
_cell_measurement_temperature     120(2)
_exptl_crystal_description     plate
_exptl_crystal_colour     blue
_exptl_crystal_size_max     0.46
_exptl_crystal_size_mid     0.33
_exptl_crystal_size_min     0.13
_exptl_crystal_density_diffrn     1.370
_exptl_crystal_density_meas     ?
_exptl_crystal_density_method     'not measured'
_exptl_crystal_F_000     528
_exptl_absorpt_coefficient_mu     0.101
_exptl_absorpt_correction_type     multi-scan
_exptl_absorpt_process_details     '(DENZO/SCALEPACK; Otwinowski & Minor, 1997)'
_exptl_absorpt_correction_T_min     0.9548
_exptl_absorpt_correction_T_max     0.9874
_exptl_special_details
;
;
_diffrn_ambient_temperature     120(2)
_diffrn_radiation_type     MoK\a
_diffrn_radiation_wavelength     0.71073
_diffrn_radiation_source     'fine-focus sealed tube'
_diffrn_radiation_monochromator     'horizontally mounted graphite crystal'
_diffrn_measurement_device_type     'Nonius KappaCCD'
_diffrn_measurement_device     '95mm CCD camera on \k-goniostat'
_diffrn_measurement_method     '\f scans and \w scans with \k offset'
_diffrn_detector_area_resol_mean     9
_diffrn_reflns_number     9003
_diffrn_reflns_av_R_equivalents     0.0400
_diffrn_reflns_av_sigmaI/netI     0.0610
_diffrn_reflns_theta_min     2.46
_diffrn_reflns_theta_max     27.39
_diffrn_reflns_theta_full     27.39
_diffrn_measured_fraction_theta_max     0.995
_diffrn_measured_fraction_theta_full     0.995
_diffrn_reflns_limit_h_min     -4
_diffrn_reflns_limit_h_max     5
_diffrn_reflns_limit_k_min     -18
_diffrn_reflns_limit_k_max     19
_diffrn_reflns_limit_l_min     -25
_diffrn_reflns_limit_l_max     25
_diffrn_standards_number     ?
_diffrn_standards_interval_count     ?
_diffrn_standards_interval_time     ?
_diffrn_standards_decay_%     ?
_refine_special_details
;
Refinement of <i>F</i>^2^ against ALL reflections. The weighted <i>R</i>-factor
<i>wR</i> and goodness of fit <i>S</i> are based on <i>F</i>^2^, conventional
<i>R</i>-factors <i>R</i> are based on <i>F</i>, with <i>F</i> set to zero for
negative <i>F</i>^2^. The threshold expression of <i>F</i>^2^ >
\s(<i>F</i>^2^) is used only for calculating <i>R</i>-factors(gt) <i>etc</i>.
and is not relevant to the choice of reflections for refinement.
<i>R</i>-factors based on <i>F</i>^2^ are statistically about twice as large
as those based on <i>F</i>, and <i>R</i>- factors based on ALL data will be
even larger.
;
_reflns_number_total     2747
_reflns_number_gt     1866
_reflns_threshold_expression     I>2\s(I)
_refine_ls_structure_factor_coef     Fsqd
_refine_ls_matrix_type     full
_refine_ls_R_factor_all     0.0720
_refine_ls_R_factor_gt     0.0413
_refine_ls_wR_factor_gt     0.0973
_refine_ls_wR_factor_ref     0.1092
_refine_ls_goodness_of_fit_ref     1.032
_refine_ls_restrained_S_all     1.032
_refine_ls_number_reflns     2747
_refine_ls_number_parameters     175
_refine_ls_number_restraints     0
_refine_ls_hydrogen_treatment     mixed
_refine_ls_weighting_scheme     calc
_refine_ls_weighting_details
         'calc w=1/[\s^2^(Fo^2^)+(0.0516P)^2^+0.0988P] where P=(Fo^2^+2Fc^2^)/3'
_atom_sites_solution_hydrogens     geom
_atom_sites_solution_primary     direct
_atom_sites_solution_secondary     difmap
_refine_ls_shift/su_max     0.000
_refine_ls_shift/su_mean     0.000
_refine_diff_density_max     0.231
_refine_diff_density_min     -0.249
_refine_ls_extinction_method     none
_refine_ls_extinction_coef     ?
loop_
    _atom_type_symbol
    _atom_type_description
    _atom_type_scat_dispersion_real
    _atom_type_scat_dispersion_imag
    _atom_type_scat_source
    'C' 'C' 0.0033 0.0016
                         'International Tables Vol C Tables 4.2.6.8 and 6.1.1.4'
    'H' 'H' 0.0000 0.0000
                         'International Tables Vol C Tables 4.2.6.8 and 6.1.1.4'
    'N' 'N' 0.0061 0.0033
                         'International Tables Vol C Tables 4.2.6.8 and 6.1.1.4'
    'O' 'O' 0.0106 0.0060
                         'International Tables Vol C Tables 4.2.6.8 and 6.1.1.4'
_computing_data_collection     'COLLECT (Nonius, 2000)'
_computing_cell_refinement     'DENZO/SCALEPACK (Otwinowski & Minor, 1997)'
_computing_data_reduction     'DENZO/SCALEPACK (Otwinowski & Minor, 1997)'
_computing_structure_solution     'SIR2004 (Burla <i>et al.</i>, 2005)'
_computing_structure_refinement     'SHELXL97 (Sheldrick, 2008)'
_computing_molecular_graphics     'DIAMOND (Brandenburg, 2008)'
_computing_publication_material     'SHELXL97 (Sheldrick, 2008)'
loop_
    _atom_site_type_symbol
    _atom_site_label
    _atom_site_fract_x
    _atom_site_fract_y
    _atom_site_fract_z
    _atom_site_U_iso_or_equiv
    _atom_site_adp_type
    _atom_site_calc_flag
    _atom_site_refinement_flags
    _atom_site_occupancy
    _atom_site_symmetry_multiplicity
    _atom_site_disorder_assembly
    _atom_site_disorder_group
    O O1A -0.1796(3) 0.16615(7) 0.22546(5) 0.0279(3) Uani d . 1 1 . .
    N N1A 0.3665(3) -0.05073(9) 0.32527(7) 0.0241(3) Uani d . 1 1 . .
    N N2A 0.4403(3) 0.02548(8) 0.36162(6) 0.0243(3) Uani d . 1 1 . .
    N N3A -0.1316(3) 0.08489(8) 0.22016(7) 0.0240(3) Uani d . 1 1 . .
    C C1A 0.2710(3) 0.08712(10) 0.32773(8) 0.0210(4) Uani d . 1 1 . .
    C C2A 0.2872(4) 0.17879(10) 0.35059(8) 0.0258(4) Uani d . 1 1 . .
    H H2A 0.4408 0.1837 0.3917 0.039 Uiso calc R 1 1 . .
    H H2B 0.0648 0.1981 0.3609 0.039 Uiso calc R 1 1 . .
    H H2C 0.3667 0.2152 0.3144 0.039 Uiso calc R 1 1 . .
    C C3A 0.0867(4) 0.05016(9) 0.26876(8) 0.0202(4) Uani d . 1 1 . .
    C C4A 0.1598(4) -0.03950(10) 0.27044(8) 0.0225(4) Uani d . 1 1 . .
    C C5A 0.0466(4) -0.11093(10) 0.22306(9) 0.0308(4) Uani d . 1 1 . .
    H H5A 0.1902 -0.1133 0.1852 0.046 Uiso calc R 1 1 . .
    H H5B -0.1839 -0.1001 0.2052 0.046 Uiso calc R 1 1 . .
    H H5C 0.0589 -0.1664 0.2476 0.046 Uiso calc R 1 1 . .
    O O1B -0.2132(3) 0.13230(7) -0.04852(6) 0.0356(3) Uani d . 1 1 . .
    N N1B 0.3699(3) 0.21423(8) 0.11942(7) 0.0216(3) Uani d . 1 1 . .
    N N2B 0.3158(3) 0.30207(8) 0.10938(7) 0.0226(3) Uani d . 1 1 . .
    N N3B -0.1646(3) 0.20960(9) -0.03253(7) 0.0275(3) Uani d . 1 1 . .
    C C1B 0.1150(4) 0.30759(10) 0.05258(8) 0.0214(4) Uani d . 1 1 . .
    C C2B 0.0044(4) 0.39331(10) 0.02337(8) 0.0267(4) Uani d . 1 1 . .
    H H2B1 0.0884 0.4400 0.0540 0.040 Uiso calc R 1 1 . .
    H H2B2 -0.2395 0.3953 0.0182 0.040 Uiso calc R 1 1 . .
    H H2B3 0.0918 0.4009 -0.0213 0.040 Uiso calc R 1 1 . .
    C C3B 0.0397(4) 0.22318(10) 0.02693(7) 0.0201(3) Uani d . 1 1 . .
    C C4B 0.2123(4) 0.16456(10) 0.07173(8) 0.0208(4) Uani d . 1 1 . .
    C C5B 0.2411(4) 0.06867(10) 0.07173(8) 0.0264(4) Uani d . 1 1 . .
    H H5B1 0.3957 0.0502 0.1100 0.040 Uiso calc R 1 1 . .
    H H5B2 0.3250 0.0494 0.0288 0.040 Uiso calc R 1 1 . .
    H H5B3 0.0216 0.0428 0.0763 0.040 Uiso calc R 1 1 . .
    H H1A 0.453(4) -0.1013(13) 0.3437(9) 0.040(5) Uiso d . 1 1 . .
    H H1B 0.515(4) 0.1949(11) 0.1572(9) 0.035(5) Uiso d . 1 1 . .
loop_
    _atom_site_aniso_label
    _atom_site_aniso_U_11
    _atom_site_aniso_U_22
    _atom_site_aniso_U_33
    _atom_site_aniso_U_12
    _atom_site_aniso_U_13
    _atom_site_aniso_U_23
    O1A 0.0312(6) 0.0231(6) 0.0288(7) 0.0049(5) -0.0017(5) 0.0031(5)
    N1A 0.0283(7) 0.0183(7) 0.0252(8) 0.0026(6) -0.0006(6) 0.0023(6)
    N2A 0.0268(7) 0.0221(8) 0.0236(7) 0.0000(6) 0.0000(6) 0.0000(6)
    N3A 0.0240(7) 0.0244(8) 0.0236(7) 0.0010(6) 0.0024(6) 0.0034(6)
    C1A 0.0187(8) 0.0230(9) 0.0216(8) 0.0002(6) 0.0028(6) 0.0019(6)
    C2A 0.0259(8) 0.0246(9) 0.0261(9) 0.0004(7) -0.0024(7) -0.0031(7)
    C3A 0.0198(8) 0.0204(8) 0.0205(8) -0.0002(6) 0.0023(6) 0.0010(6)
    C4A 0.0224(8) 0.0218(9) 0.0235(9) -0.0005(7) 0.0039(7) 0.0021(6)
    C5A 0.0352(9) 0.0228(9) 0.0337(10) -0.0011(7) -0.0005(8) -0.0046(7)
    O1B 0.0459(7) 0.0269(7) 0.0328(7) -0.0057(6) -0.0044(6) -0.0041(5)
    N1B 0.0249(7) 0.0172(7) 0.0222(7) 0.0014(6) -0.0014(6) 0.0019(5)
    N2B 0.0270(7) 0.0153(7) 0.0250(7) 0.0008(5) -0.0008(6) 0.0011(5)
    N3B 0.0295(7) 0.0247(8) 0.0280(8) -0.0038(6) 0.0007(6) -0.0014(6)
    C1B 0.0220(8) 0.0203(8) 0.0223(8) 0.0005(6) 0.0037(7) 0.0001(6)
    C2B 0.0308(9) 0.0205(8) 0.0282(9) 0.0013(7) -0.0010(7) 0.0030(7)
    C3B 0.0212(8) 0.0194(8) 0.0198(8) -0.0005(6) 0.0020(6) 0.0002(6)
    C4B 0.0204(8) 0.0211(8) 0.0214(8) -0.0018(6) 0.0041(7) -0.0013(6)
    C5B 0.0313(9) 0.0184(8) 0.0294(9) 0.0012(7) 0.0017(7) -0.0003(7)
_geom_special_details
;
All e.s.d.'s (except the e.s.d. in the dihedral angle between two l.s. planes)
are estimated using the full covariance matrix. The cell e.s.d.'s are taken
into account individually in the estimation of e.s.d.'s in distances, angles
and torsion angles; correlations between e.s.d.'s in cell parameters are only
used when they are defined by crystal symmetry. An approximate (isotropic)
treatment of cell e.s.d.'s is used for estimating e.s.d.'s involving l.s.
planes.
;
loop_
    _geom_bond_atom_site_label_1
    _geom_bond_atom_site_label_2
    _geom_bond_site_symmetry_2
    _geom_bond_distance
    _geom_bond_publ_flag
    O1A N3A . 1.2701(16) ?
    N1A C4A . 1.319(2) ?
    N1A N2A . 1.3922(18) ?
    N1A H1A . 0.915(19) ?
    N2A C1A . 1.3170(19) ?
    N3A C3A . 1.3553(19) ?
    C1A C3A . 1.442(2) ?
    C1A C2A . 1.479(2) ?
    C2A H2A . 0.9800 ?
    C2A H2B . 0.9800 ?
    C2A H2C . 0.9800 ?
    C3A C4A . 1.410(2) ?
    C4A C5A . 1.488(2) ?
    C5A H5A . 0.9800 ?
    C5A H5B . 0.9800 ?
    C5A H5C . 0.9800 ?
    O1B N3B . 1.2412(16) ?
    N1B C4B . 1.330(2) ?
    N1B N2B . 1.3801(17) ?
    N1B H1B . 0.954(18) ?
    N2B C1B . 1.3279(19) ?
    N3B C3B . 1.3902(19) ?
    C1B C3B . 1.417(2) ?
    C1B C2B . 1.492(2) ?
    C2B H2B1 . 0.9800 ?
    C2B H2B2 . 0.9800 ?
    C2B H2B3 . 0.9800 ?
    C3B C4B . 1.405(2) ?
    C4B C5B . 1.479(2) ?
    C5B H5B1 . 0.9800 ?
    C5B H5B2 . 0.9800 ?
    C5B H5B3 . 0.9800 ?
loop_
    _geom_angle_atom_site_label_1
    _geom_angle_atom_site_label_2
    _geom_angle_atom_site_label_3
    _geom_angle_site_symmetry_1
    _geom_angle_site_symmetry_3
    _geom_angle
    _geom_angle_publ_flag
    C4A N1A N2A . . 113.82(13) ?
    C4A N1A H1A . . 129.1(11) ?
    N2A N1A H1A . . 116.9(11) ?
    C1A N2A N1A . . 105.42(12) ?
    O1A N3A C3A . . 115.11(12) ?
    N2A C1A C3A . . 109.56(13) ?
    N2A C1A C2A . . 121.60(13) ?
    C3A C1A C2A . . 128.84(13) ?
    C1A C2A H2A . . 109.5 ?
    C1A C2A H2B . . 109.5 ?
    H2A C2A H2B . . 109.5 ?
    C1A C2A H2C . . 109.5 ?
    H2A C2A H2C . . 109.5 ?
    H2B C2A H2C . . 109.5 ?
    N3A C3A C4A . . 121.63(13) ?
    N3A C3A C1A . . 132.39(14) ?
    C4A C3A C1A . . 105.89(13) ?
    N1A C4A C3A . . 105.30(13) ?
    N1A C4A C5A . . 123.80(14) ?
    C3A C4A C5A . . 130.89(14) ?
    C4A C5A H5A . . 109.5 ?
    C4A C5A H5B . . 109.5 ?
    H5A C5A H5B . . 109.5 ?
    C4A C5A H5C . . 109.5 ?
    H5A C5A H5C . . 109.5 ?
    H5B C5A H5C . . 109.5 ?
    C4B N1B N2B . . 113.61(12) ?
    C4B N1B H1B . . 126.7(10) ?
    N2B N1B H1B . . 119.7(10) ?
    C1B N2B N1B . . 105.14(12) ?
    O1B N3B C3B . . 115.32(13) ?
    N2B C1B C3B . . 109.83(13) ?
    N2B C1B C2B . . 121.54(13) ?
    C3B C1B C2B . . 128.62(14) ?
    C1B C2B H2B1 . . 109.5 ?
    C1B C2B H2B2 . . 109.5 ?
    H2B1 C2B H2B2 . . 109.5 ?
    C1B C2B H2B3 . . 109.5 ?
    H2B1 C2B H2B3 . . 109.5 ?
    H2B2 C2B H2B3 . . 109.5 ?
    N3B C3B C4B . . 131.33(14) ?
    N3B C3B C1B . . 122.16(14) ?
    C4B C3B C1B . . 106.50(13) ?
    N1B C4B C3B . . 104.92(13) ?
    N1B C4B C5B . . 122.65(14) ?
    C3B C4B C5B . . 132.42(14) ?
    C4B C5B H5B1 . . 109.5 ?
    C4B C5B H5B2 . . 109.5 ?
    H5B1 C5B H5B2 . . 109.5 ?
    C4B C5B H5B3 . . 109.5 ?
    H5B1 C5B H5B3 . . 109.5 ?
    H5B2 C5B H5B3 . . 109.5 ?
loop_
    _geom_torsion_atom_site_label_1
    _geom_torsion_atom_site_label_2
    _geom_torsion_atom_site_label_3
    _geom_torsion_atom_site_label_4
    _geom_torsion_site_symmetry_1
    _geom_torsion_site_symmetry_2
    _geom_torsion_site_symmetry_3
    _geom_torsion_site_symmetry_4
    _geom_torsion
    _geom_torsion_publ_flag
    C4A N1A N2A C1A . . . . 0.03(17) ?
    N1A N2A C1A C3A . . . . -0.15(16) ?
    N1A N2A C1A C2A . . . . -179.56(13) ?
    O1A N3A C3A C4A . . . . 178.61(13) ?
    O1A N3A C3A C1A . . . . 2.4(2) ?
    N2A C1A C3A N3A . . . . 176.84(15) ?
    C2A C1A C3A N3A . . . . -3.8(3) ?
    N2A C1A C3A C4A . . . . 0.22(16) ?
    C2A C1A C3A C4A . . . . 179.57(15) ?
    N2A N1A C4A C3A . . . . 0.11(17) ?
    N2A N1A C4A C5A . . . . 179.38(14) ?
    N3A C3A C4A N1A . . . . -177.26(14) ?
    C1A C3A C4A N1A . . . . -0.19(16) ?
    N3A C3A C4A C5A . . . . 3.5(3) ?
    C1A C3A C4A C5A . . . . -179.39(16) ?
    C4B N1B N2B C1B . . . . -0.10(17) ?
    N1B N2B C1B C3B . . . . 0.46(17) ?
    N1B N2B C1B C2B . . . . -178.40(13) ?
    O1B N3B C3B C4B . . . . 2.4(2) ?
    O1B N3B C3B C1B . . . . -179.01(14) ?
    N2B C1B C3B N3B . . . . -179.59(13) ?
    C2B C1B C3B N3B . . . . -0.8(2) ?
    N2B C1B C3B C4B . . . . -0.65(17) ?
    C2B C1B C3B C4B . . . . 178.11(15) ?
    N2B N1B C4B C3B . . . . -0.30(16) ?
    N2B N1B C4B C5B . . . . 178.69(13) ?
    N3B C3B C4B N1B . . . . 179.36(15) ?
    C1B C3B C4B N1B . . . . 0.56(16) ?
    N3B C3B C4B C5B . . . . 0.5(3) ?
    C1B C3B C4B C5B . . . . -178.29(15) ?
loop_
    _geom_hbond_atom_site_label_D
    _geom_hbond_atom_site_label_H
    _geom_hbond_atom_site_label_A
    _geom_hbond_site_symmetry_A
    _geom_hbond_distance_DH
    _geom_hbond_distance_HA
    _geom_hbond_distance_DA
    _geom_hbond_angle_DHA
    N1B H1B O1A 1_655 0.954(18) 1.802(18) 2.7526(16) 174.0(15)
    N1A H1A N2B 2_645 0.915(19) 1.95(2) 2.8544(18) 171.5(16)
data_global
_journal_date_recd_electronic     2011-07-26
_journal_date_accepted     2011-08-18
_journal_name_full     'Acta Crystallographica, Section E'
_journal_year     2011
_journal_volume     67
_journal_issue      9
_journal_page_first     o2520
_journal_page_last     o2521
_journal_paper_category     QO
_journal_coeditor_code     JH2317
_publ_contact_author_name     'Inna Safyanova'
_publ_contact_author_address
;
Kiev National Taras Shevchenko University,
Department of Chemistry,
Volodymyrska Str. 64,
01601 Kiev, Ukraine
;
_publ_contact_author_email     'safyanova inna@mail.ru'
_publ_contact_author_fax     '+380442393393'
_publ_contact_author_phone     '+380442393393'
_publ_section_title
;
3,5-Dimethyl-4-nitroso-1<i>H</i>-pyrazole
;
loop_
    _publ_author_name
    _publ_author_footnote
    _publ_author_address
    'Safyanova, Inna' .
;
Department of Chemistry,
Kiev National Taras Shevchenko University,
Volodymyrska Str. 64,
01601 Kiev, Ukraine
;
    'Dudarenko, Nikolay M.' .
;
Department of Chemistry,
Kiev National Taras Shevchenko University,
Volodymyrska Str. 64,
01601 Kiev, Ukraine
;
    'Pavlenko, Vadim A.' .
;
Department of Chemistry,
Kiev National Taras Shevchenko University,
Volodymyrska Str. 64,
01601 Kiev, Ukraine
;
    'Iskenderov, Turganbay S.' .
;
Department of Chemistry,
Kiev National Taras Shevchenko University,
Volodymyrska Str. 64,
01601 Kiev, Ukraine
;
    'Haukka, Matti' .
;
Department of Chemistry, University of Joensuu, PO Box
111, FI-80101 Joensuu, Finland
;
