# Supplementary material for: 3,5-Dimethyl-4-nitroso-1H-pyrazole
Source: Acta Crystallogr Sect E Struct Rep Online. 2011 Aug 31;67(Pt 9):o2520–1. doi: 10.1107/S1600536811033794 (PMC3200577; doi:10.1107/S1600536811033794)
Supplement: Supplementary file 2 [file e-67-o2520-Isup2.hkl]

# 
# h,k,l, Fc-squared, Fo-squared, sigma(Fo-squared) and status flag 
# 
data_I
_shelx_title ' dnm10bde in P2(1)/c (SIR2K4, blue plate)' 
_shelx_refln_list_code          4 
_shelx_F_calc_maximum      100.84 
_exptl_crystal_F_000       528.00 
_reflns_d_resolution_high  0.7724 
 
loop_ 
 _symmetry_equiv_pos_as_xyz 
 'x, y, z' 
 '-x, y+1/2, -z+1/2' 
 '-x, -y, -z' 
 'x, -y-1/2, z-1/2' 
 
_cell_length_a     4.0268 
_cell_length_b    15.3793 
_cell_length_c    19.6627 
_cell_angle_alpha  90.000 
_cell_angle_beta   94.613 
_cell_angle_gamma  90.000 
 
_shelx_F_squared_multiplier     1.000 
 
loop_ 
 _refln_index_h 
 _refln_index_k 
 _refln_index_l 
 _refln_F_squared_calc 
 _refln_F_squared_meas 
 _refln_F_squared_sigma 
 _refln_observed_status 
   1   0   0     5893.25     5577.78    164.55 o 
   2   0   0     1498.54     1544.87     48.29 o 
   3   0   0       45.58       51.28      6.14 o 
   4   0   0       22.03       20.97      4.30 o 
   5   0   0        7.51       12.28     14.64 o 
   1   1   0      811.68      797.37     16.13 o 
   2   1   0     1897.43     1807.05     33.88 o 
   3   1   0        4.09        2.55      2.03 o 
   4   1   0      411.50      420.14     14.69 o 
   5   1   0       63.87       55.40     11.52 o 
   1   2   0      171.66      167.72      4.23 o 
   2   2   0      326.86      328.03      7.15 o 
   3   2   0       38.16       42.39      2.73 o 
   4   2   0        0.02        1.34      2.57 o 
   5   2   0        1.05        6.71      9.21 o 
   1   3   0     1032.98      955.16     21.07 o 
   2   3   0        4.69       -1.02      1.80 o 
   3   3   0      317.15      350.78     12.77 o 
   4   3   0       27.98       28.95      4.20 o 
   5   3   0      109.57      107.22     26.89 o 
   0   4   0      976.61      789.85     21.37 o 
   1   4   0     2187.06     2078.44     44.89 o 
   2   4   0      566.22      555.59     13.23 o 
   3   4   0       32.72       37.04      3.01 o 
   4   4   0      209.20      217.62     13.79 o 
   5   4   0        3.04       -5.52      7.78 o 
   1   5   0      379.83      336.76      7.45 o 
   2   5   0       71.76       69.02      2.69 o 
   3   5   0       12.89        9.38      2.44 o 
   4   5   0        6.46        2.84      2.98 o 
   5   5   0      146.79      170.40     39.66 o 
   0   6   0       45.02       39.36      2.82 o 
   1   6   0      489.69      531.20     10.83 o 
   2   6   0      295.10      310.70      7.71 o 
   3   6   0      245.15      244.47      9.57 o 
   4   6   0        1.67       -3.82      5.89 o 
   1   7   0      454.68      493.69     12.03 o 
   2   7   0        1.30        3.24      1.37 o 
   3   7   0       43.98       54.93      3.49 o 
   4   7   0       48.23       57.19      7.38 o 
   0   8   0     4180.51     4729.13    123.49 o 
   1   8   0       13.45       13.90      2.09 o 
   2   8   0      640.57      686.04     15.87 o 
   3   8   0        6.59       11.46      5.84 o 
   4   8   0      145.53      144.51     30.22 o 
   1   9   0     1370.77     1476.27     29.51 o 
   2   9   0       63.31       66.64      4.06 o 
   3   9   0      297.66      306.40     16.90 o 
   4   9   0       79.82       91.79     17.89 o 
   0  10   0      291.98      269.57      9.18 o 
   1  10   0       63.77       60.17      2.97 o 
   2  10   0       69.12       78.60      4.57 o 
   3  10   0      134.64      123.77     12.10 o 
   4  10   0        0.71       16.90     12.78 o 
   1  11   0        1.88        5.74      2.73 o 
   2  11   0      326.88      329.89     11.87 o 
   3  11   0      187.07      172.58     17.09 o 
   4  11   0        5.92       -5.19     16.06 o 
   0  12   0      554.46      574.42     24.68 o 
   1  12   0        1.71        5.38      3.00 o 
   2  12   0      190.80      188.54      8.38 o 
   3  12   0       66.47       65.40      6.84 o 
   4  12   0      136.12      127.28     33.33 o 
   1  13   0       47.52       38.74      3.86 o 
   2  13   0       46.59       46.91      4.56 o 
   3  13   0      116.70      127.55     11.08 o 
   0  14   0       34.33       27.88      5.84 o 
   1  14   0       50.96       36.59      4.02 o 
   2  14   0      108.14       97.09      8.40 o 
   3  14   0        0.12       -0.08      2.75 o 
   1  15   0        9.65       13.39      3.96 o 
   2  15   0      261.44      252.21     24.31 o 
   3  15   0        3.45        6.58      5.34 o 
   0  16   0      115.39       89.64     11.77 o 
   1  16   0        1.45        1.64      5.73 o 
   2  16   0       20.34       23.52      8.48 o 
   3  16   0       13.08       24.09     28.81 o 
   1  17   0       65.24       83.93     12.93 o 
   2  17   0        0.86       -1.29      8.54 o 
   0  18   0       53.41       56.20     23.14 o 
   1  18   0      102.26       88.95     14.33 o 
   2  18   0       50.95       31.64     29.28 o 
   1  19   0        5.78        2.32     10.30 o 
  -5   1   1      122.11      114.52     19.70 o 
  -4   1   1       36.06       31.28      3.31 o 
  -3   1   1       34.62       34.70      2.79 o 
  -2   1   1     1878.30     1788.85     35.91 o 
  -1   1   1     5432.28     5074.48     99.21 o 
   1   1   1     1875.79     1683.29     30.97 o 
   2   1   1      110.91      112.95      3.08 o 
   3   1   1      398.82      406.49     10.20 o 
   4   1   1        0.32       -0.17      3.34 o 
   5   1   1        8.16        3.85      8.01 o 
  -5   2   1       21.96        9.52      8.61 o 
  -4   2   1       15.52       14.02      3.37 o 
  -3   2   1      138.91      138.24      4.32 o 
  -2   2   1        9.36       17.40      1.44 o 
  -1   2   1     1002.09      953.80     18.11 o 
   1   2   1     1299.90     1197.66     25.80 o 
   2   2   1     1534.02     1482.78     27.97 o 
   3   2   1      163.05      155.11      5.40 o 
   4   2   1        0.37       -2.08      3.52 o 
   5   2   1        2.38        0.25      6.01 o 
  -5   3   1      255.44      265.64     61.27 o 
  -4   3   1       51.27       50.34      5.52 o 
  -3   3   1      709.57      754.02     23.67 o 
  -2   3   1      275.30      313.30      6.78 o 
  -1   3   1      726.92      729.31     14.09 o 
   0   3   1     1519.56     1444.91     26.85 o 
   1   3   1      430.50      441.72     11.27 o 
   2   3   1        9.48       12.69      2.13 o 
   3   3   1       27.62       23.47      3.60 o 
   4   3   1       53.16       48.92      6.30 o 
   5   3   1       38.49       37.18     12.04 o 
  -5   4   1       23.50       11.65      8.85 o 
  -4   4   1        0.04       -0.90      7.67 o 
  -3   4   1       27.77       23.70      3.69 o 
  -2   4   1        8.62        4.78      1.64 o 
  -1   4   1      709.76      748.61     16.70 o 
   0   4   1      200.17      153.20      3.53 o 
   1   4   1     3085.22     2884.31     66.91 o 
   2   4   1      163.46      161.04      4.70 o 
   3   4   1       76.86       73.87      4.07 o 
   4   4   1       12.39       13.29      4.13 o 
   5   4   1      295.17      285.48     65.62 o 
  -5   5   1       22.57       20.52     14.64 o 
  -4   5   1       12.36       12.91      3.55 o 
  -3   5   1      271.99      279.53     10.69 o 
  -2   5   1      127.77      115.66      5.00 o 
  -1   5   1      406.41      415.65      8.53 o 
   0   5   1       17.76       12.20      1.34 o 
   1   5   1      503.17      521.39     12.07 o 
   2   5   1      334.00      328.42      8.04 o 
   3   5   1       30.67       38.33      4.36 o 
   4   5   1      105.85      104.99      7.86 o 
   5   5   1      188.88      196.46     63.28 o 
  -4   6   1       14.14       14.54      3.00 o 
  -3   6   1       56.44       56.70      3.74 o 
  -2   6   1      743.67      829.87     18.29 o 
  -1   6   1        4.11       11.66      1.44 o 
   0   6   1      706.56      767.26     15.89 o 
   1   6   1       91.81       90.43      2.49 o 
   2   6   1      131.33      138.90      5.00 o 
   3   6   1        1.33        3.60      2.49 o 
   4   6   1       55.34       56.67      4.91 o 
  -4   7   1        0.39       -1.03      2.63 o 
  -3   7   1        0.01       -0.97      2.12 o 
  -2   7   1       31.21       44.58      3.07 o 
  -1   7   1      267.57      293.16      6.96 o 
   0   7   1       10.46       15.36      2.94 o 
   1   7   1      200.09      228.83      5.15 o 
   2   7   1      522.89      559.36     12.90 o 
   3   7   1        3.41        3.06      9.21 o 
   4   7   1       12.08       19.86      8.66 o 
  -4   8   1       88.48      105.07     16.33 o 
  -3   8   1       12.00       12.26      2.21 o 
  -2   8   1       27.27       20.63      3.08 o 
  -1   8   1       12.88        9.86      1.90 o 
   0   8   1       13.21       11.09      2.04 o 
   1   8   1      191.83      210.41      5.24 o 
   2   8   1      377.60      403.19     10.97 o 
   3   8   1      131.45      121.50      8.66 o 
   4   8   1       16.44       20.01     11.46 o 
  -4   9   1      178.25      180.46     25.35 o 
  -3   9   1       15.11       15.89      3.07 o 
  -2   9   1       64.77       64.30      4.36 o 
  -1   9   1       23.41       27.84      2.28 o 
   0   9   1      132.33      127.23      4.55 o 
   1   9   1        6.58        7.74      1.75 o 
   2   9   1        1.47       -0.34      2.10 o 
   3   9   1        2.68        3.12      8.01 o 
   4   9   1       34.04       19.00     11.30 o 
  -4  10   1      263.18      280.99     36.18 o 
  -3  10   1        0.21        0.35      3.02 o 
  -2  10   1      652.76      673.62     23.28 o 
  -1  10   1      218.17      224.25      6.97 o 
   0  10   1     1029.61     1027.01     19.60 o 
   1  10   1     1019.32     1041.91     19.53 o 
   2  10   1      256.65      271.32     10.52 o 
   3  10   1      374.51      364.50     22.87 o 
   4  10   1       86.94       77.68     19.36 o 
  -4  11   1        0.19       -3.78     17.00 o 
  -3  11   1      518.91      521.20     33.75 o 
  -2  11   1       64.13       63.15      4.61 o 
  -1  11   1      964.44      975.11     32.69 o 
   0  11   1     1044.38     1075.73     20.77 o 
   1  11   1      103.84      105.99      4.58 o 
   2  11   1      256.80      265.62     10.26 o 
   3  11   1      117.09      105.08     12.91 o 
   4  11   1       62.31       47.74     19.13 o 
  -4  12   1       35.25        3.85     15.55 o 
  -3  12   1       18.01       10.47      2.72 o 
  -2  12   1       41.54       45.00      6.49 o 
  -1  12   1        3.76       -0.39      3.18 o 
   0  12   1       33.58       33.13      3.63 o 
   1  12   1     1089.67     1063.68     32.91 o 
   2  12   1        0.12       -1.70      3.23 o 
   3  12   1       62.93       48.64     11.69 o 
   4  12   1       22.44       23.18     15.09 o 
  -3  13   1       38.48       34.74      6.06 o 
  -2  13   1      139.31      133.10      8.72 o 
  -1  13   1        2.43        1.21      4.23 o 
   0  13   1      914.22      895.67     28.15 o 
   1  13   1      220.19      225.85      7.84 o 
   2  13   1      142.02      126.39      7.55 o 
   3  13   1      217.82      230.39     29.52 o 
  -3  14   1        6.17        5.07      7.60 o 
  -2  14   1      467.64      472.62     28.19 o 
  -1  14   1      152.51      145.06      8.40 o 
   0  14   1      997.07      960.76     26.23 o 
   1  14   1       76.58       81.20      5.09 o 
   2  14   1        0.12       -3.57      4.42 o 
   3  14   1       11.62        3.44     11.67 o 
  -3  15   1       22.65       20.74      9.56 o 
  -2  15   1        2.61       -3.40      6.92 o 
  -1  15   1       17.64       10.43      9.12 o 
   0  15   1       37.78       43.44      5.67 o 
   1  15   1        0.56        1.91      3.53 o 
   2  15   1       28.78       21.89      7.27 o 
   3  15   1        0.12       -2.13      7.18 o 
  -3  16   1       10.10        4.60      6.65 o 
  -2  16   1       70.18       76.74     12.79 o 
  -1  16   1       69.07       54.88     12.34 o 
   0  16   1       19.59       20.04      5.35 o 
   1  16   1      197.30      217.10     14.76 o 
   2  16   1        5.25        9.86      8.23 o 
   3  16   1        2.04        3.74      5.67 o 
  -2  17   1        5.26       -0.11      7.10 o 
  -1  17   1        1.26        9.22      8.07 o 
   0  17   1        0.38       -3.69      6.27 o 
   1  17   1       23.57       18.76      8.80 o 
   2  17   1       12.33        7.63     13.04 o 
  -2  18   1       53.21       73.45     21.92 o 
  -1  18   1        1.59        6.03      9.99 o 
   0  18   1       20.60       34.83     12.36 o 
   1  18   1        1.78       -0.01      9.76 o 
   2  18   1        1.41       -5.86      7.06 o 
  -1  19   1        1.27       -2.78      9.94 o 
   0  19   1       20.76       34.68     12.23 o 
   1  19   1       35.29       50.22     18.65 o 
  -5   0   2       19.76       29.75     12.75 o 
  -4   0   2      280.47      314.03     16.17 o 
  -3   0   2        0.22       -2.61      2.61 o 
  -2   0   2      164.59      165.63      5.84 o 
  -1   0   2     1201.65     1096.97     29.54 o 
   1   0   2      111.83      125.63      4.63 o 
   2   0   2      236.95      215.21     10.02 o 
   3   0   2      216.39      227.82     10.52 o 
   4   0   2      147.07      144.64     12.28 o 
   5   0   2      108.08      115.23     40.14 o 
  -5   1   2        8.73       -1.32      8.05 o 
  -4   1   2      138.43      127.36      6.53 o 
  -3   1   2       39.75       39.78      2.66 o 
  -2   1   2      346.59      341.69      8.04 o 
  -1   1   2      993.83      911.12     18.30 o 
   0   1   2     2661.04     1612.76     88.31 o 
   1   1   2      230.70      233.06      4.84 o 
   2   1   2      405.30      393.24      8.25 o 
   3   1   2      421.99      427.99     13.78 o 
   4   1   2       40.34       39.05      3.52 o 
   5   1   2       12.78        6.97      9.61 o 
  -5   2   2       37.75       27.24      9.41 o 
  -4   2   2      144.22      140.06      6.49 o 
  -3   2   2       97.39      106.06      4.35 o 
  -2   2   2      149.66      130.01      3.62 o 
  -1   2   2     8132.14     7944.01    154.53 o 
   0   2   2     8736.66     8135.21    187.96 o 
   1   2   2      244.22      239.49      5.96 o 
   2   2   2      460.15      470.17      9.50 o 
   3   2   2      566.52      573.62     16.80 o 
   4   2   2       88.65       84.54      6.64 o 
   5   2   2        2.32       -0.47      7.18 o 
  -5   3   2      131.77      128.94     31.76 o 
  -4   3   2       48.73       46.98      5.28 o 
  -3   3   2      107.80      112.98      4.39 o 
  -2   3   2      101.26       97.98      3.11 o 
  -1   3   2      117.87      104.32      2.92 o 
   0   3   2      393.51      392.72      7.67 o 
   1   3   2      987.96      907.14     20.06 o 
   2   3   2       73.21       57.19      2.62 o 
   3   3   2       12.70       18.63      2.87 o 
   4   3   2       83.17       81.48      6.85 o 
   5   3   2       25.17       22.92      9.83 o 
  -5   4   2       53.36       46.87     15.77 o 
  -4   4   2       26.92       32.33      5.08 o 
  -3   4   2        1.07        0.46      2.44 o 
  -2   4   2        8.56        5.42      1.16 o 
  -1   4   2      342.93      316.26      7.16 o 
   0   4   2       98.81       96.15      2.53 o 
   1   4   2      207.68      190.25      4.93 o 
   2   4   2       97.38      102.41      4.66 o 
   3   4   2        3.02        1.58      3.16 o 
   4   4   2      118.70      127.36      8.84 o 
   5   4   2        0.32       -4.18      6.70 o 
  -5   5   2        8.72        2.63      7.78 o 
  -4   5   2       10.91        5.59      4.01 o 
  -3   5   2      219.50      225.46      9.21 o 
  -2   5   2        4.59       -0.90      2.24 o 
  -1   5   2      133.56      130.23      3.65 o 
   0   5   2      769.09      668.64     12.98 o 
   1   5   2       37.54       38.55      3.52 o 
   2   5   2      422.03      434.45     17.24 o 
   3   5   2       80.51       83.95      6.43 o 
   4   5   2        8.92        8.61      3.81 o 
  -4   6   2       28.50       34.28      6.28 o 
  -3   6   2       47.72       45.37      3.50 o 
  -2   6   2        9.87       16.99      2.05 o 
  -1   6   2       25.50       43.34      2.25 o 
   0   6   2       15.09       11.59      1.68 o 
   1   6   2       65.23       84.40      2.42 o 
   2   6   2      114.11      113.31      8.74 o 
   3   6   2        0.25        5.23      4.76 o 
   4   6   2       68.81       68.49      5.94 o 
  -4   7   2       93.17       99.46      8.65 o 
  -3   7   2      166.34      180.97      7.68 o 
  -2   7   2      431.97      461.66     12.70 o 
  -1   7   2      387.60      428.35     10.53 o 
   0   7   2      541.41      609.61     12.27 o 
   1   7   2     1448.51     1587.31     30.14 o 
   2   7   2      308.83      308.68      7.73 o 
   3   7   2      173.55      178.50     10.15 o 
   4   7   2      249.05      288.08     48.17 o 
  -4   8   2        0.52        3.46      3.75 o 
  -3   8   2        0.20        3.18      3.37 o 
  -2   8   2        2.36        2.10      6.07 o 
  -1   8   2       47.66       51.03      3.41 o 
   0   8   2      484.86      509.05     10.97 o 
   1   8   2       20.57       21.96      2.11 o 
   2   8   2       18.48       15.41      1.76 o 
   3   8   2        0.17       -3.12      8.50 o 
   4   8   2        6.65        6.06     10.73 o 
  -4   9   2       43.69       38.67      8.56 o 
  -3   9   2       72.31       80.08      6.19 o 
  -2   9   2       27.05       29.60      3.14 o 
  -1   9   2      266.18      287.11      7.98 o 
   0   9   2      760.38      786.47     15.70 o 
   1   9   2        0.31        0.69      1.75 o 
   2   9   2      142.48      139.74      6.42 o 
   3   9   2       13.12        1.00      6.69 o 
   4   9   2        9.78        2.51     12.22 o 
  -4  10   2       20.06        7.71     12.41 o 
  -3  10   2       91.71       84.78      7.31 o 
  -2  10   2        5.56        7.49      2.80 o 
  -1  10   2      519.90      550.33     12.52 o 
   0  10   2      527.23      561.90     11.50 o 
   1  10   2        2.73        1.94      2.79 o 
   2  10   2      168.55      146.81      6.76 o 
   3  10   2      224.96      227.07     17.00 o 
   4  10   2      191.64      190.33     30.15 o 
  -4  11   2      281.11      275.11     42.58 o 
  -3  11   2       17.38       12.60      6.38 o 
  -2  11   2       32.59       38.47      5.28 o 
  -1  11   2      204.99      199.70      7.70 o 
   0  11   2       84.17       70.97      5.02 o 
   1  11   2      370.49      370.72     11.62 o 
   2  11   2        8.68       14.30      3.75 o 
   3  11   2      554.53      544.41     41.23 o 
   4  11   2       58.79       52.88     16.13 o 
  -4  12   2       39.82       32.59     21.72 o 
  -3  12   2       68.03       70.45      8.88 o 
  -2  12   2       91.14       92.33      3.81 o 
  -1  12   2      622.64      659.26     21.36 o 
   0  12   2      304.44      332.11     11.57 o 
   1  12   2       65.87       59.68      3.53 o 
   2  12   2       60.48       52.68      5.39 o 
   3  12   2       13.01      -14.17     14.17 o 
   4  12   2       30.93       29.24     15.68 o 
  -3  13   2      257.81      273.71     22.15 o 
  -2  13   2      399.60      415.72     21.09 o 
  -1  13   2       43.32       36.15      3.92 o 
   0  13   2      315.58      307.64     10.43 o 
   1  13   2      991.25     1015.83     27.33 o 
   2  13   2      432.92      442.17     18.38 o 
   3  13   2      147.01      142.37     20.70 o 
  -3  14   2       34.30       35.17     11.75 o 
  -2  14   2      218.50      233.96     13.01 o 
  -1  14   2      553.64      524.75     17.99 o 
   0  14   2      458.92      416.71     13.64 o 
   1  14   2      122.51      114.78      5.90 o 
   2  14   2        2.39       -2.83      7.79 o 
   3  14   2       24.54       40.61     25.97 o 
  -3  15   2        0.19       -5.65      7.32 o 
  -2  15   2       22.58       11.79      3.20 o 
  -1  15   2       52.15       70.51      7.02 o 
   0  15   2        1.52        6.90      4.86 o 
   1  15   2        0.74        4.64      3.78 o 
   2  15   2       12.26       18.13      9.19 o 
   3  15   2       18.88       29.24     15.19 o 
  -3  16   2       99.10      112.54     23.79 o 
  -2  16   2       20.31       29.54      9.23 o 
  -1  16   2       16.22       -0.76      5.59 o 
   0  16   2       40.03       35.80      6.63 o 
   1  16   2       23.92       32.24      5.68 o 
   2  16   2      168.24      199.13     29.05 o 
   3  16   2       44.57       33.96     16.19 o 
  -2  17   2        0.12        1.16     12.30 o 
  -1  17   2      121.80      140.79     15.51 o 
   0  17   2       61.91       69.49      9.97 o 
   1  17   2        8.16       -1.19      9.90 o 
   2  17   2        1.73        5.10      8.26 o 
  -2  18   2        6.19       -2.48      9.49 o 
  -1  18   2        0.26       -0.90     11.57 o 
   0  18   2        5.50        4.34     10.48 o 
   1  18   2        1.26       -7.88      8.32 o 
   2  18   2        3.84       26.18     10.49 o 
  -1  19   2        2.09        4.46     11.17 o 
   0  19   2        0.02       -0.85     11.79 o 
   1  19   2       15.40       18.35     12.02 o 
  -5   1   3        0.53        2.52      7.13 o 
  -4   1   3      149.19      135.92      7.06 o 
  -3   1   3      146.42      140.58      4.71 o 
  -2   1   3      602.10      610.83     13.16 o 
  -1   1   3      237.42      234.37      5.01 o 
   0   1   3     3929.66     3638.72     77.31 o 
   1   1   3     7148.73     6899.31    134.41 o 
   2   1   3      261.68      244.80      5.48 o 
   3   1   3      255.45      255.24      8.83 o 
   4   1   3      207.96      209.16      8.04 o 
   5   1   3       12.45        0.47     15.11 o 
  -5   2   3        3.41       12.34     10.39 o 
  -4   2   3        4.99        4.03      3.21 o 
  -3   2   3      398.64      381.99     11.94 o 
  -2   2   3       61.00       44.41      2.50 o 
  -1   2   3     2338.44     2304.89     42.83 o 
   0   2   3      520.05      542.54     10.50 o 
   1   2   3       23.34       16.81      0.89 o 
   2   2   3      166.03      150.41      3.72 o 
   3   2   3       26.92       22.10      1.85 o 
   4   2   3      242.52      238.93     16.53 o 
   5   2   3      163.17      168.60     56.20 o 
  -5   3   3       39.55       45.84     14.17 o 
  -4   3   3       10.26        7.88      3.61 o 
  -3   3   3       32.45       32.00      2.49 o 
  -2   3   3       11.69       15.65      1.96 o 
  -1   3   3     3589.36     3343.21     65.86 o 
   0   3   3      323.86      291.86      6.34 o 
   1   3   3     1474.87     1442.96     31.51 o 
   2   3   3     2478.01     2551.36     55.28 o 
   3   3   3      137.75      137.88      6.18 o 
   4   3   3      438.72      472.88     27.32 o 
   5   3   3        0.10        2.08      7.07 o 
  -5   4   3        0.89       -3.78      8.38 o 
  -4   4   3       21.77       25.91      4.70 o 
  -3   4   3      222.37      232.59      7.76 o 
  -2   4   3     1540.72     1487.12     28.68 o 
  -1   4   3       12.03       10.77      1.30 o 
   0   4   3     1284.28     1221.00     23.19 o 
   1   4   3        7.84       13.16      2.21 o 
   2   4   3       24.10       14.59      1.55 o 
   3   4   3       29.33       28.89      2.78 o 
   4   4   3       32.00       31.16      6.34 o 
   5   4   3        4.40        1.89      6.61 o 
  -5   5   3       44.39       53.84     23.61 o 
  -4   5   3        0.02       -2.83      3.97 o 
  -3   5   3       91.30       98.85      6.26 o 
  -2   5   3       68.10       82.85      3.07 o 
  -1   5   3      392.34      427.79      9.47 o 
   0   5   3     2369.36     2345.75     43.86 o 
   1   5   3     1219.71     1205.99     22.75 o 
   2   5   3      572.88      649.31     18.20 o 
   3   5   3        2.83        7.23      1.77 o 
   4   5   3       36.51       31.84      4.94 o 
  -4   6   3        1.56        1.40      3.72 o 
  -3   6   3        8.59        8.48      2.78 o 
  -2   6   3       23.14       20.55      1.46 o 
  -1   6   3      202.92      229.27      5.81 o 
   0   6   3      308.95      309.71      6.84 o 
   1   6   3      674.00      745.40     14.71 o 
   2   6   3       60.91       49.48      4.68 o 
   3   6   3       51.69       45.16      6.38 o 
   4   6   3       61.78       58.74     11.30 o 
  -4   7   3       28.14       23.11      4.36 o 
  -3   7   3      156.85      155.66      7.07 o 
  -2   7   3       88.61       94.00      3.54 o 
  -1   7   3        2.63       -1.00      1.87 o 
   0   7   3      360.38      374.95      8.80 o 
   1   7   3      363.10      390.96      8.78 o 
   2   7   3        3.99        1.73      7.79 o 
   3   7   3        3.02        5.03      5.17 o 
   4   7   3       11.67        9.58     10.99 o 
  -4   8   3       66.74       59.04      6.41 o 
  -3   8   3      207.17      217.33      8.93 o 
  -2   8   3       12.97       17.02      1.50 o 
  -1   8   3        0.98       -1.52      1.95 o 
   0   8   3      114.07      143.57      4.54 o 
   1   8   3        6.26        5.57      1.54 o 
   2   8   3       57.10       72.28      2.90 o 
   3   8   3       32.90       30.42      9.68 o 
   4   8   3      125.92      133.79     18.87 o 
  -4   9   3       41.99       39.96      5.48 o 
  -3   9   3        2.75        2.17      5.07 o 
  -2   9   3        8.89       11.41      2.34 o 
  -1   9   3        2.99        1.61      1.88 o 
   0   9   3      270.33      280.71      6.59 o 
   1   9   3      174.20      185.86      5.14 o 
   2   9   3        1.01        2.18      1.85 o 
   3   9   3      855.07      902.20     48.66 o 
   4   9   3        2.89       11.06     23.14 o 
  -4  10   3      188.02      189.53     17.42 o 
  -3  10   3      222.28      240.09     12.30 o 
  -2  10   3      396.10      422.53     13.10 o 
  -1  10   3     1046.96     1099.04     22.49 o 
   0  10   3      217.36      226.31      5.86 o 
   1  10   3      435.93      448.07      9.97 o 
   2  10   3      140.91      153.58      7.05 o 
   3  10   3      201.36      208.59     16.45 o 
   4  10   3       85.45       96.10     19.28 o 
  -4  11   3       14.97       22.52     13.62 o 
  -3  11   3       72.50       68.32      6.67 o 
  -2  11   3        1.82       -0.44      2.19 o 
  -1  11   3      237.98      237.66      8.23 o 
   0  11   3      514.15      529.67     11.97 o 
   1  11   3      386.10      403.40     12.54 o 
   2  11   3      562.46      562.35     19.75 o 
   3  11   3       15.26       15.34     11.77 o 
   4  11   3       93.89       76.49     17.84 o 
  -4  12   3        4.20       14.24     14.40 o 
  -3  12   3        4.50        0.28      4.61 o 
  -2  12   3      421.60      413.96     12.44 o 
  -1  12   3      170.78      158.98      6.55 o 
   0  12   3       43.10       32.33      3.48 o 
   1  12   3      153.77      156.37      6.23 o 
   2  12   3      101.70       86.22      5.18 o 
   3  12   3       47.25       43.16     12.49 o 
  -3  13   3       72.11       80.25     10.43 o 
  -2  13   3      488.65      511.76     20.52 o 
  -1  13   3     1516.64     1457.24     38.16 o 
   0  13   3       12.22       10.82      3.59 o 
   1  13   3      171.20      160.91      6.95 o 
   2  13   3       55.76       49.23      5.30 o 
   3  13   3        2.77        6.72     10.76 o 
  -3  14   3        0.08       -0.03      6.30 o 
  -2  14   3       10.40        6.44      4.02 o 
  -1  14   3      294.02      288.24     11.85 o 
   0  14   3      146.07      120.58      6.11 o 
   1  14   3      334.34      341.74     13.36 o 
   2  14   3        5.33        6.55      4.58 o 
   3  14   3       23.87        7.08     22.67 o 
  -3  15   3        2.49        4.69      6.53 o 
  -2  15   3        4.35        2.66      3.36 o 
  -1  15   3        9.39       11.92      4.46 o 
   0  15   3       15.49       18.42      4.70 o 
   1  15   3       93.11       97.28      8.79 o 
   2  15   3       27.36       20.71      7.41 o 
   3  15   3        6.83        6.14     18.89 o 
  -3  16   3        0.74       -2.28      7.98 o 
  -2  16   3      233.35      262.95     28.15 o 
  -1  16   3        8.59       10.71      5.18 o 
   0  16   3      115.86      132.61      9.87 o 
   1  16   3       28.72       28.96      8.26 o 
   2  16   3       14.71        2.57      7.61 o 
  -2  17   3        6.15       26.75     12.36 o 
  -1  17   3        0.13       -3.49      9.80 o 
   0  17   3        8.69        8.83      6.76 o 
   1  17   3        8.48        6.30      8.72 o 
   2  17   3        0.40       -1.15      8.08 o 
  -2  18   3        3.96       -6.03      9.80 o 
  -1  18   3       14.98       19.90     10.50 o 
   0  18   3        7.50        0.49      8.81 o 
   1  18   3       51.54       62.76     11.80 o 
   2  18   3       13.66       25.47     12.46 o 
  -1  19   3        1.29       -8.55     14.88 o 
   0  19   3       36.61       60.39     16.74 o 
   1  19   3        4.08        3.10     10.44 o 
  -5   0   4        5.23        6.61      9.92 o 
  -4   0   4       99.55       72.92     19.36 o 
  -3   0   4     1037.86     1125.87     45.75 o 
  -2   0   4     1769.71     1862.74     50.09 o 
   0   0   4     1873.08     1658.86     44.25 o 
   1   0   4      369.62      372.29     10.85 o 
   2   0   4      115.78      119.05      5.67 o 
   3   0   4      423.82      477.25     20.37 o 
   4   0   4        4.99        2.97      3.49 o 
   5   0   4       21.71       17.00     11.81 o 
  -5   1   4      122.21       88.60     17.20 o 
  -4   1   4       16.45       21.03      3.95 o 
  -3   1   4      144.71      140.69      5.93 o 
  -2   1   4        2.94        4.08      2.01 o 
  -1   1   4    10168.78     9804.30    178.63 o 
   0   1   4     1840.92     1718.54     32.33 o 
   1   1   4     4637.85     4431.16     86.92 o 
   2   1   4      139.81      170.34      4.29 o 
   3   1   4      700.01      716.28     22.27 o 
   4   1   4      154.41      145.84      7.91 o 
   5   1   4        4.35        6.41     10.20 o 
  -5   2   4       22.83       11.16      7.83 o 
  -4   2   4       64.50       61.75      4.36 o 
  -3   2   4      179.52      182.26      6.42 o 
  -2   2   4      930.65      954.87     21.61 o 
  -1   2   4        4.97        4.08      1.19 o 
   0   2   4      421.88      386.37      7.83 o 
   1   2   4       39.69       43.67      2.32 o 
   2   2   4       16.59       16.17      1.39 o 
   3   2   4       90.11       81.39      3.34 o 
   4   2   4       36.22       29.03      5.73 o 
   5   2   4       38.86       48.64     19.36 o 
  -5   3   4       27.03       36.54     12.15 o 
  -4   3   4       97.56      100.05      5.33 o 
  -3   3   4        1.88        4.20      2.79 o 
  -2   3   4      401.20      405.00      9.61 o 
  -1   3   4       98.68       93.48      3.95 o 
   0   3   4        2.26       -0.89      1.11 o 
   1   3   4      111.73      107.83      2.76 o 
   2   3   4      543.77      597.91     14.30 o 
   3   3   4        5.64        7.78      2.46 o 
   4   3   4      337.53      350.34     23.10 o 
   5   3   4       29.30       29.28     13.22 o 
  -5   4   4       24.53       33.29     13.10 o 
  -4   4   4       47.81       48.40      5.41 o 
  -3   4   4      218.93      226.76      7.80 o 
  -2   4   4      264.78      281.69      7.05 o 
  -1   4   4      185.65      165.25      4.12 o 
   0   4   4     2484.47     2373.94     44.64 o 
   1   4   4      690.61      700.69     13.74 o 
   2   4   4        3.88        4.14      2.70 o 
   3   4   4      537.34      574.81     22.28 o 
   4   4   4       22.69       17.62      3.79 o 
  -5   5   4       32.53       30.53     12.57 o 
  -4   5   4        0.17       -0.65      4.23 o 
  -3   5   4        0.16        2.14      1.71 o 
  -2   5   4      208.26      188.53      4.98 o 
  -1   5   4       10.51       16.68      1.73 o 
   0   5   4      115.77      115.22      3.58 o 
   1   5   4      374.83      417.82      8.57 o 
   2   5   4       66.30       84.50      3.80 o 
   3   5   4       32.90       38.26      2.81 o 
   4   5   4      310.25      310.53     24.53 o 
  -4   6   4       72.50       71.50      8.44 o 
  -3   6   4       86.51       89.78      5.26 o 
  -2   6   4       59.26       61.34      2.80 o 
  -1   6   4       21.03       26.09      2.55 o 
   0   6   4      786.19      840.71     17.76 o 
   1   6   4      156.87      137.89      3.60 o 
   2   6   4      458.02      485.60     12.72 o 
   3   6   4       40.20       35.36      7.79 o 
   4   6   4       14.76       13.54     10.30 o 
  -4   7   4       99.79       91.38      8.42 o 
  -3   7   4      213.72      226.07     15.22 o 
  -2   7   4      221.06      229.18      5.78 o 
  -1   7   4      422.59      461.66      9.97 o 
   0   7   4        2.07        8.37      2.07 o 
   1   7   4      573.61      590.13     12.01 o 
   2   7   4        0.85       -1.51      1.80 o 
   3   7   4        7.39        7.25      6.61 o 
   4   7   4       38.34       37.66     12.32 o 
  -4   8   4       22.72       28.61      6.12 o 
  -3   8   4      251.74      247.37     12.56 o 
  -2   8   4      148.32      146.01      4.30 o 
  -1   8   4     2167.51     2285.26     41.20 o 
   0   8   4      304.62      326.34      7.61 o 
   1   8   4      644.65      688.56     13.30 o 
   2   8   4        0.01       -0.12      2.53 o 
   3   8   4      571.73      600.01     28.73 o 
   4   8   4      191.55      222.50     29.92 o 
  -4   9   4      241.72      259.16     27.04 o 
  -3   9   4        1.55        0.56      3.42 o 
  -2   9   4      514.51      532.24     16.02 o 
  -1   9   4      323.46      348.87      8.17 o 
   0   9   4      838.43      914.27     17.35 o 
   1   9   4      224.72      208.72      5.24 o 
   2   9   4      266.77      297.01     11.16 o 
   3   9   4       78.43       67.70     12.99 o 
   4   9   4       24.32       22.73     10.85 o 
  -4  10   4       50.83       44.85      7.95 o 
  -3  10   4        0.08       -3.96      4.30 o 
  -2  10   4      250.26      264.78      8.99 o 
  -1  10   4       43.42       40.69      3.04 o 
   0  10   4      113.98      129.94      4.35 o 
   1  10   4      317.11      334.54      8.01 o 
   2  10   4       92.38       92.61      6.64 o 
   3  10   4        5.85        4.78      7.32 o 
   4  10   4        0.14       -3.49     12.57 o 
  -4  11   4       15.69       13.09      5.86 o 
  -3  11   4      322.04      349.35     21.13 o 
  -2  11   4       19.72       22.61      2.61 o 
  -1  11   4      148.90      155.58      6.18 o 
   0  11   4       24.93       18.44      2.68 o 
   1  11   4       53.01       46.31      3.08 o 
   2  11   4      739.35      737.25     23.55 o 
   3  11   4        0.62        3.47      8.84 o 
   4  11   4       59.84       73.67     30.22 o 
  -4  12   4       47.11       41.16     12.26 o 
  -3  12   4       53.00       46.59      6.72 o 
  -2  12   4        8.12        8.56      2.54 o 
  -1  12   4      243.34      260.29      9.02 o 
   0  12   4        0.01       -0.59      2.82 o 
   1  12   4      272.73      251.46      8.90 o 
   2  12   4       10.61        7.51      5.67 o 
   3  12   4      202.70      211.53     27.20 o 
  -3  13   4       24.80       23.99      7.35 o 
  -2  13   4        1.54       -2.21      3.54 o 
  -1  13   4        0.08        3.78      3.21 o 
   0  13   4      229.11      219.62      7.79 o 
   1  13   4       69.59       59.00      4.06 o 
   2  13   4      230.02      241.32     12.42 o 
   3  13   4       10.56       15.90     15.11 o 
  -3  14   4       41.54       30.90      7.92 o 
  -2  14   4        0.15        2.71      3.20 o 
  -1  14   4        2.34        2.37      4.43 o 
   0  14   4       56.10       41.48      4.98 o 
   1  14   4      145.22      126.49      7.47 o 
   2  14   4       35.76       35.70      5.80 o 
   3  14   4        0.65       -0.51     14.40 o 
  -3  15   4      136.73      151.13     20.35 o 
  -2  15   4       27.35       26.32      5.49 o 
  -1  15   4       19.89       30.50      5.09 o 
   0  15   4        2.04        4.74      4.85 o 
   1  15   4      390.83      355.01     18.24 o 
   2  15   4        0.99        9.35      7.70 o 
   3  15   4        1.61       14.02     14.17 o 
  -3  16   4        0.53       -5.93      5.93 o 
  -2  16   4        2.83        4.53      8.53 o 
  -1  16   4       98.38       84.24      8.76 o 
   0  16   4       20.08       27.01      6.71 o 
   1  16   4       93.41      119.35     12.28 o 
   2  16   4       41.21       39.93      9.41 o 
  -2  17   4       77.22       96.30     16.25 o 
  -1  17   4       53.07       24.25     14.88 o 
   0  17   4        2.83        7.81      6.92 o 
   1  17   4       39.94       22.33      9.59 o 
   2  17   4        6.68        3.73      9.70 o 
  -2  18   4       14.09       14.14     11.86 o 
  -1  18   4       19.53       37.43     12.48 o 
   0  18   4      161.79      196.93     40.14 o 
   1  18   4       58.15       70.27     14.10 o 
  -1  19   4        2.50        5.88     27.63 o 
   0  19   4       30.79       24.32     17.24 o 
   1  19   4       10.39       13.65     10.65 o 
  -5   1   5        0.65        3.34      7.46 o 
  -4   1   5        8.98        6.99      3.10 o 
  -3   1   5      338.62      346.90     11.85 o 
  -2   1   5     1508.19     1553.94     29.81 o 
  -1   1   5       56.09       57.64      2.66 o 
   0   1   5      417.95      384.12      7.84 o 
   1   1   5        4.96       -0.38      1.19 o 
   2   1   5      493.18      502.76     10.42 o 
   3   1   5        0.05       -0.32      1.92 o 
   4   1   5       13.03       13.09      2.39 o 
   5   1   5       12.95       13.95     10.39 o 
  -5   2   5       25.65       13.46     11.57 o 
  -4   2   5       83.29       80.97      5.09 o 
  -3   2   5       53.14       48.15      3.63 o 
  -2   2   5      768.60      798.26     16.45 o 
  -1   2   5      809.81      829.94     16.29 o 
   0   2   5     1555.51     1419.50     26.95 o 
   1   2   5     1925.04     1944.89     39.53 o 
   2   2   5      791.24      792.91     16.02 o 
   3   2   5       15.74       13.05      1.58 o 
   4   2   5        4.10        7.64      5.32 o 
  -5   3   5        4.99        1.82     11.57 o 
  -4   3   5      145.52      151.31      8.44 o 
  -3   3   5       16.22       25.24      2.72 o 
  -2   3   5      464.38      496.35     11.51 o 
  -1   3   5      358.95      339.42      7.31 o 
   0   3   5     2304.40     2222.47     41.54 o 
   1   3   5      472.95      527.55     10.70 o 
   2   3   5        5.54       12.70      2.66 o 
   3   3   5        4.58       -1.42      2.51 o 
   4   3   5        9.20       10.98      3.78 o 
  -5   4   5        0.99       -7.82     10.39 o 
  -4   4   5        7.28        7.87      2.68 o 
  -3   4   5        1.56       -0.87      2.57 o 
  -2   4   5        1.79       -2.11      2.11 o 
  -1   4   5        1.53        3.28      1.62 o 
   0   4   5     1243.48     1130.68     21.99 o 
   1   4   5       24.79       22.18      1.64 o 
   2   4   5      147.24      148.61      4.70 o 
   3   4   5       22.14       18.54      3.70 o 
   4   4   5      741.02      807.64     50.32 o 
  -5   5   5       11.22       12.75     12.28 o 
  -4   5   5      106.46      112.65      9.00 o 
  -3   5   5        0.86       -0.52      2.07 o 
  -2   5   5        7.83        4.50      2.73 o 
  -1   5   5       96.38      100.25      3.11 o 
   0   5   5      642.55      695.58     13.93 o 
   1   5   5      137.07      128.14      3.44 o 
   2   5   5      219.37      247.54      7.36 o 
   3   5   5      115.19      112.04      4.91 o 
   4   5   5       83.84       83.75      9.48 o 
  -4   6   5       36.24       36.59      6.96 o 
  -3   6   5      266.44      276.46      9.48 o 
  -2   6   5       22.05       24.82      2.37 o 
  -1   6   5       91.51      101.35      3.68 o 
   0   6   5       19.73       21.80      2.12 o 
   1   6   5      825.37      862.18     18.61 o 
   2   6   5        6.04        6.36      1.94 o 
   3   6   5      335.71      340.30     22.90 o 
   4   6   5      210.98      260.09     36.36 o 
  -4   7   5        0.79        1.59      8.86 o 
  -3   7   5        5.55       -0.33      3.41 o 
  -2   7   5      126.38      139.47      4.35 o 
  -1   7   5       59.87       70.06      3.15 o 
   0   7   5       67.99       69.28      2.92 o 
   1   7   5      721.49      766.99     15.85 o 
   2   7   5       13.12        9.81      2.14 o 
   3   7   5       43.44       45.06      8.37 o 
   4   7   5        2.20        3.86      8.51 o 
  -4   8   5        0.70        5.02      5.42 o 
  -3   8   5       19.06       18.48      6.33 o 
  -2   8   5        8.45        4.64      1.96 o 
  -1   8   5        7.39        8.24      2.33 o 
   0   8   5      216.47      214.01      5.77 o 
   1   8   5      442.08      437.50      9.39 o 
   2   8   5      208.42      206.11      8.20 o 
   3   8   5       97.49       90.06     10.73 o 
   4   8   5       11.81        9.96     13.68 o 
  -4   9   5        9.43        4.14      8.04 o 
  -3   9   5        0.01       -1.75      3.75 o 
  -2   9   5        5.56        9.10      2.37 o 
  -1   9   5      323.28      305.73      7.30 o 
   0   9   5      300.61      306.71      7.02 o 
   1   9   5        2.56        6.40      2.14 o 
   2   9   5       12.73       13.49      2.19 o 
   3   9   5        3.24       -1.16      6.79 o 
   4   9   5        3.27       -0.19     10.18 o 
  -4  10   5       56.35       52.08      9.24 o 
  -3  10   5      421.06      447.59     20.52 o 
  -2  10   5       25.10       28.30      2.97 o 
  -1  10   5      218.06      229.83      6.78 o 
   0  10   5     1241.41     1270.37     24.25 o 
   1  10   5      168.75      184.35      5.23 o 
   2  10   5      429.26      436.07     14.79 o 
   3  10   5      147.07      132.27     15.35 o 
   4  10   5        1.75       15.58     16.53 o 
  -4  11   5      246.48      252.79     31.04 o 
  -3  11   5        2.04       -0.31      3.78 o 
  -2  11   5      753.43      764.77     21.12 o 
  -1  11   5      862.27      863.97     25.79 o 
   0  11   5      301.25      309.63     10.09 o 
   1  11   5      523.63      509.81     16.74 o 
   2  11   5      487.52      470.68     15.94 o 
   3  11   5       21.75       23.46      9.48 o 
   4  11   5       94.78       62.81     29.28 o 
  -4  12   5        0.07       -1.41      6.68 o 
  -3  12   5        0.04       -1.01      4.67 o 
  -2  12   5       13.08       14.18      3.09 o 
  -1  12   5      283.79      284.20      9.79 o 
   0  12   5      941.41      911.88     26.97 o 
   1  12   5        0.78       -0.07      2.70 o 
   2  12   5      154.45      142.44     10.09 o 
   3  12   5       66.23       67.68     17.33 o 
  -3  13   5       19.51       13.12      7.23 o 
  -2  13   5        3.43        3.56      3.20 o 
  -1  13   5       79.73       80.95      4.88 o 
   0  13   5        0.03       -3.16      3.16 o 
   1  13   5      142.11      139.66      5.84 o 
   2  13   5      204.71      205.72     11.75 o 
   3  13   5       23.11       26.20     12.25 o 
  -3  14   5      316.38      356.83     36.47 o 
  -2  14   5       57.24       53.70      5.07 o 
  -1  14   5     1097.74     1125.92     42.76 o 
   0  14   5       80.68       91.71      6.15 o 
   1  14   5        2.92        1.93      3.39 o 
   2  14   5        2.26        1.93      7.89 o 
   3  14   5       35.93       44.93     18.42 o 
  -3  15   5       22.40       35.58     10.50 o 
  -2  15   5       62.96       52.90      9.58 o 
  -1  15   5       97.04      106.63      8.66 o 
   0  15   5        5.19        0.37      5.18 o 
   1  15   5      104.90       93.34      9.20 o 
   2  15   5        0.40        4.83      6.45 o 
   3  15   5       67.24       61.36     20.41 o 
  -3  16   5       30.61       23.61     12.28 o 
  -2  16   5        0.38       -9.01      9.01 o 
  -1  16   5       11.97       17.48      5.89 o 
   0  16   5      131.27      140.57     11.20 o 
   1  16   5        0.46       -2.33      7.94 o 
   2  16   5       20.26       16.86      7.61 o 
  -2  17   5        2.57        0.04     10.01 o 
  -1  17   5        0.46        3.15      7.44 o 
   0  17   5       28.26       23.61      8.18 o 
   1  17   5        0.11       -2.52      7.49 o 
   2  17   5        0.04       10.55      8.83 o 
  -2  18   5        1.84       -5.74     12.91 o 
  -1  18   5        8.41       10.22     14.05 o 
   0  18   5        0.21       -9.45     19.83 o 
   1  18   5        5.61       -0.57     10.05 o 
  -1  19   5       34.80       49.79     16.07 o 
   0  19   5       52.20       60.02     19.02 o 
   1  19   5        1.87       14.81     13.92 o 
  -5   0   6      185.52      182.29     61.39 o 
  -4   0   6       17.26       17.00      8.97 o 
  -3   0   6      433.66      425.34     21.64 o 
  -2   0   6     1163.28     1196.96     34.06 o 
  -1   0   6     1922.25     1700.05     45.41 o 
   0   0   6      552.78      574.21     16.19 o 
   1   0   6     1760.70     1678.96     52.77 o 
   2   0   6        0.53       -2.15      2.15 o 
   3   0   6      660.15      646.56     27.38 o 
   4   0   6       99.38       89.99      7.80 o 
  -5   1   6       18.72       17.47     12.28 o 
  -4   1   6        0.16        2.41      4.00 o 
  -3   1   6       50.94       45.19      3.78 o 
  -2   1   6       24.54       32.13      2.39 o 
  -1   1   6     1268.34     1211.98     23.58 o 
   0   1   6        0.73       -0.92      1.14 o 
   1   1   6      909.72      964.96     18.89 o 
   2   1   6      470.88      488.68      9.73 o 
   3   1   6       73.16       76.33      3.89 o 
   4   1   6       46.97       42.08      4.24 o 
  -5   2   6       19.16       14.85     10.55 o 
  -4   2   6       16.22       21.42      4.64 o 
  -3   2   6        4.39        2.04      2.51 o 
  -2   2   6     2569.32     2661.32     50.96 o 
  -1   2   6     2286.82     2297.47     43.26 o 
   0   2   6       40.91       45.85      1.82 o 
   1   2   6      507.50      482.68     10.42 o 
   2   2   6     1372.94     1416.36     25.73 o 
   3   2   6       82.22       89.87      3.81 o 
   4   2   6        0.31        7.29      4.29 o 
  -5   3   6       39.85       40.93     15.53 o 
  -4   3   6       32.43       30.05      4.40 o 
  -3   3   6        0.06       -0.60      2.24 o 
  -2   3   6      361.49      383.79     13.43 o 
  -1   3   6      957.49     1000.67     19.80 o 
   0   3   6      991.10      980.57     19.19 o 
   1   3   6      193.91      236.07      5.78 o 
   2   3   6        0.12        0.23      1.13 o 
   3   3   6       29.62       30.03      3.02 o 
   4   3   6      125.73      118.29     18.53 o 
  -5   4   6       28.50       20.53     12.28 o 
  -4   4   6       25.47       29.32      4.33 o 
  -3   4   6        0.06       -0.34      2.16 o 
  -2   4   6       95.08       78.55      5.75 o 
  -1   4   6      107.70      120.15      3.65 o 
   0   4   6      232.54      224.11      5.29 o 
   1   4   6      157.89      164.13      4.13 o 
   2   4   6       47.81       45.73      2.69 o 
   3   4   6      181.26      198.33      7.77 o 
   4   4   6        9.28       12.88      6.15 o 
  -4   5   6       71.51       72.32      6.07 o 
  -3   5   6        2.45        1.20      2.73 o 
  -2   5   6        0.08       -1.10      3.27 o 
  -1   5   6      223.81      190.54      5.06 o 
   0   5   6      184.69      203.09      5.00 o 
   1   5   6      289.15      268.04      6.17 o 
   2   5   6       90.43      108.59      3.88 o 
   3   5   6        9.05        7.50      2.76 o 
   4   5   6        8.60        3.47      4.10 o 
  -4   6   6       22.65       21.97      5.47 o 
  -3   6   6       30.80       33.35      3.14 o 
  -2   6   6       60.18       65.71      3.31 o 
  -1   6   6       31.13       33.26      2.52 o 
   0   6   6      509.55      601.05     13.60 o 
   1   6   6      347.18      369.91      8.81 o 
   2   6   6       98.36      105.31      5.23 o 
   3   6   6       17.05       11.30      3.24 o 
   4   6   6        2.17        5.29      9.86 o 
  -4   7   6       48.54       43.71      7.85 o 
  -3   7   6       85.09       77.35      4.16 o 
  -2   7   6      101.57      105.25      3.97 o 
  -1   7   6       65.59       67.69      3.13 o 
   0   7   6     1259.87     1304.66     25.49 o 
   1   7   6      234.15      269.62      7.09 o 
   2   7   6      120.96      132.19      4.80 o 
   3   7   6      323.17      315.11     17.81 o 
   4   7   6       70.75       97.76     22.67 o 
  -4   8   6        1.23       -8.59     10.89 o 
  -3   8   6       16.71       11.93      2.26 o 
  -2   8   6        0.52        2.15      2.51 o 
  -1   8   6     1062.85     1135.62     21.47 o 
   0   8   6      253.84      252.51      6.20 o 
   1   8   6        4.51        1.02      1.45 o 
   2   8   6        1.84        2.53      3.52 o 
   3   8   6      134.65      108.76     11.46 o 
   4   8   6        1.75        9.45     13.70 o 
  -4   9   6       34.75       30.29     14.41 o 
  -3   9   6        9.89        6.82     11.96 o 
  -2   9   6        1.77        3.60      2.91 o 
  -1   9   6      723.35      721.58     14.71 o 
   0   9   6        0.16       -1.41      2.36 o 
   1   9   6      308.97      302.80      7.09 o 
   2   9   6       19.50       21.99      2.87 o 
   3   9   6       69.46       65.93      9.10 o 
   4   9   6       30.15       54.78     20.78 o 
  -4  10   6       50.57       47.23     10.93 o 
  -3  10   6        0.97        0.72      3.43 o 
  -2  10   6      183.77      196.88      8.21 o 
  -1  10   6      257.08      266.86      7.24 o 
   0  10   6      210.75      211.56      5.99 o 
   1  10   6      229.92      217.48      7.49 o 
   2  10   6      620.59      603.66     19.50 o 
   3  10   6      339.55      371.63     30.25 o 
   4  10   6       93.87      111.45     42.03 o 
  -4  11   6       23.84       11.74      6.67 o 
  -3  11   6        0.28       -2.33      5.23 o 
  -2  11   6      366.99      374.22     11.46 o 
  -1  11   6       16.70       17.26      3.18 o 
   0  11   6      562.79      547.47     16.82 o 
   1  11   6        0.02        3.28      3.69 o 
   2  11   6      385.40      366.61     13.12 o 
   3  11   6        3.98        0.32     11.33 o 
   4  11   6        0.66       14.17     20.31 o 
  -4  12   6       50.80       50.31     15.42 o 
  -3  12   6       20.86       29.86      8.32 o 
  -2  12   6      422.84      448.43     16.79 o 
  -1  12   6       25.23       23.95      4.36 o 
   0  12   6        8.94        5.02      3.00 o 
   1  12   6       38.40       33.81      3.12 o 
   2  12   6      374.01      392.82     16.66 o 
   3  12   6       48.06       32.15     12.01 o 
  -3  13   6       82.02       69.17     11.22 o 
  -2  13   6       22.09       20.72      4.99 o 
  -1  13   6      333.80      314.51     10.98 o 
   0  13   6     1153.45     1221.41     32.64 o 
   1  13   6      318.71      316.59     10.22 o 
   2  13   6      150.26      141.41     13.40 o 
   3  13   6       20.34       34.37     13.16 o 
  -3  14   6      142.73      159.87     19.80 o 
  -2  14   6      244.19      247.10     16.44 o 
  -1  14   6      123.12      100.85      7.12 o 
   0  14   6        8.00       14.91      5.70 o 
   1  14   6       48.19       38.76      4.30 o 
   2  14   6       87.45       99.11      9.93 o 
   3  14   6        0.70      -10.30     16.29 o 
  -3  15   6       57.90       67.75     16.32 o 
  -2  15   6       94.23      107.11     13.54 o 
  -1  15   6        3.49       -0.49      4.57 o 
   0  15   6        1.09       -0.70      5.12 o 
   1  15   6      135.90      167.54     10.76 o 
   2  15   6       39.60       51.37      9.01 o 
   3  15   6       11.96        6.60     13.68 o 
  -2  16   6        3.72        5.11     17.71 o 
  -1  16   6       49.61       52.58      8.14 o 
   0  16   6       22.09       42.63      7.06 o 
   1  16   6      119.87      147.40     14.75 o 
   2  16   6       50.06       52.07     10.97 o 
  -2  17   6       87.32       86.57     15.74 o 
  -1  17   6        8.93       11.37      8.96 o 
   0  17   6       13.77       25.64      9.62 o 
   1  17   6       15.63       18.83      9.90 o 
   2  17   6        0.06       -2.30      8.20 o 
  -1  18   6        1.90      -10.48     10.48 o 
   0  18   6        0.44       -0.14     10.65 o 
   1  18   6        2.49        2.57      8.43 o 
  -1  19   6        2.11       -5.67     13.70 o 
   0  19   6       19.66       -4.15     10.42 o 
  -5   1   7       24.86       37.37     15.53 o 
  -4   1   7       90.82       84.38     10.86 o 
  -3   1   7      111.39      101.27      5.30 o 
  -2   1   7       18.59       18.22      2.18 o 
  -1   1   7     1106.14     1048.18     20.53 o 
   0   1   7     5929.45     5486.60    100.91 o 
   1   1   7      951.96      830.40     16.46 o 
   2   1   7      471.41      542.33     11.45 o 
   3   1   7      241.36      257.00      9.13 o 
   4   1   7       91.91       68.26      5.81 o 
  -5   2   7        0.31        1.49      9.92 o 
  -4   2   7       31.11       33.92      4.84 o 
  -3   2   7       57.81       52.27      3.53 o 
  -2   2   7      675.25      763.60     14.69 o 
  -1   2   7      493.17      488.05     10.08 o 
   0   2   7     2069.11     1886.19     35.92 o 
   1   2   7       39.71       55.53      2.87 o 
   2   2   7      462.54      410.84      8.59 o 
   3   2   7      804.33      831.54     24.44 o 
   4   2   7       97.60       84.77     12.02 o 
  -5   3   7        1.70       -0.24     10.35 o 
  -4   3   7       73.44       74.42      6.19 o 
  -3   3   7        8.20        2.24      4.09 o 
  -2   3   7     2155.95     2227.70     40.31 o 
  -1   3   7        1.19        8.26      2.00 o 
   0   3   7     1688.02     1762.12     33.69 o 
   1   3   7     4198.78     4215.17     83.68 o 
   2   3   7       79.18       73.21      2.86 o 
   3   3   7      259.28      273.98      9.87 o 
   4   3   7        8.84       11.39      6.20 o 
  -4   4   7      124.58      121.30      8.22 o 
  -3   4   7      486.70      496.38     15.52 o 
  -2   4   7      347.23      337.23      7.88 o 
  -1   4   7      280.39      291.81      6.79 o 
   0   4   7        4.54       10.64      1.70 o 
   1   4   7        2.83        0.71      2.80 o 
   2   4   7      179.40      168.43      7.08 o 
   3   4   7      420.83      422.13     14.14 o 
   4   4   7       41.11       35.17      5.63 o 
  -4   5   7        1.06       -1.55      3.95 o 
  -3   5   7        0.20       -0.75      2.23 o 
  -2   5   7      107.03      124.00      4.08 o 
  -1   5   7      695.60      717.61     14.86 o 
   0   5   7     1207.09     1182.59     22.84 o 
   1   5   7     1055.97     1091.60     21.74 o 
   2   5   7        4.10        1.99      2.01 o 
   3   5   7        4.56        1.02      2.13 o 
   4   5   7       62.16       68.82      8.26 o 
  -4   6   7       44.00       42.96      5.64 o 
  -3   6   7       16.77       12.72      3.00 o 
  -2   6   7       26.52       15.35      3.82 o 
  -1   6   7      649.98      657.32     13.93 o 
   0   6   7       33.67       47.81      2.92 o 
   1   6   7       18.61       10.77      1.63 o 
   2   6   7       65.63       67.70      3.45 o 
   3   6   7      120.11      112.02      5.81 o 
  -4   7   7       10.61       12.95      6.44 o 
  -3   7   7       24.30       22.04      2.80 o 
  -2   7   7        0.17       -1.24      2.18 o 
  -1   7   7       87.53       87.89      3.58 o 
   0   7   7      504.80      566.00     12.62 o 
   1   7   7       34.77       34.11      2.38 o 
   2   7   7       47.23       42.41      3.11 o 
   3   7   7        0.57       -0.49      8.74 o 
   4   7   7       50.95       59.03     23.61 o 
  -4   8   7      118.49      118.22     14.81 o 
  -3   8   7        1.64       -1.81      2.32 o 
  -2   8   7        2.52        1.28      3.95 o 
  -1   8   7      215.66      235.15      6.07 o 
   0   8   7       73.44       76.80      3.61 o 
   1   8   7       42.67       42.65      2.47 o 
   2   8   7       17.40       23.31      2.87 o 
   3   8   7      307.62      331.72     21.49 o 
   4   8   7       21.78        6.61     15.11 o 
  -4   9   7       20.63       29.75     18.89 o 
  -3   9   7       11.41       14.39      2.73 o 
  -2   9   7        0.43       -0.28      4.29 o 
  -1   9   7       75.17       79.62      4.29 o 
   0   9   7      138.97      152.01      5.25 o 
   1   9   7      177.93      168.29      4.92 o 
   2   9   7     1704.91     1716.18     56.57 o 
   3   9   7        6.31        5.32      8.18 o 
   4   9   7        5.56        0.94     23.61 o 
  -4  10   7      110.39      127.53     22.58 o 
  -3  10   7      130.61      138.12      9.23 o 
  -2  10   7      397.92      400.53     12.25 o 
  -1  10   7       21.43       24.67      3.24 o 
   0  10   7       97.32       85.45      3.92 o 
   1  10   7      383.61      384.36     12.30 o 
   2  10   7       12.04       12.29      2.88 o 
   3  10   7      234.83      251.39     25.97 o 
   4  10   7       33.63       32.59     22.67 o 
  -4  11   7       10.96       19.86      9.33 o 
  -3  11   7        9.76        8.01      2.63 o 
  -2  11   7        6.52        3.06      2.82 o 
  -1  11   7       65.83       74.89      5.10 o 
   0  11   7      689.83      717.91     21.65 o 
   1  11   7      219.30      217.61      7.89 o 
   2  11   7       31.48       24.60      4.74 o 
   3  11   7       14.93       14.46      9.21 o 
  -4  12   7       10.07        6.14      8.97 o 
  -3  12   7       34.95       40.62      9.22 o 
  -2  12   7      495.07      520.15     19.18 o 
  -1  12   7       76.19       68.01      4.56 o 
   0  12   7       50.46       43.38      3.93 o 
   1  12   7      275.11      247.68      8.25 o 
   2  12   7       29.36       22.37      4.12 o 
   3  12   7        0.14       -2.28     11.18 o 
  -3  13   7      363.10      372.02     37.36 o 
  -2  13   7      868.17      881.84     45.51 o 
  -1  13   7       25.65       16.57      4.54 o 
   0  13   7       95.11       84.12      5.28 o 
   1  13   7       79.45       67.52      4.68 o 
   2  13   7        1.65        2.74      4.03 o 
   3  13   7       88.65       96.31     19.36 o 
  -3  14   7        9.51       13.06      8.35 o 
  -2  14   7        3.13       -2.37      6.26 o 
  -1  14   7       79.50       68.36      6.56 o 
   0  14   7      160.89      152.07      8.36 o 
   1  14   7        9.29        4.92      3.40 o 
   2  14   7       12.10       14.94      8.53 o 
   3  14   7        3.03        3.73     15.82 o 
  -3  15   7       23.48       18.88     11.25 o 
  -2  15   7        2.48        2.27      9.27 o 
  -1  15   7       58.88       68.40      6.92 o 
   0  15   7      130.39      144.43     10.17 o 
   1  15   7       17.23       20.00      5.44 o 
   2  15   7       29.49       32.33      8.33 o 
  -2  16   7        1.85       16.25      9.60 o 
  -1  16   7       37.34       35.90      7.17 o 
   0  16   7       11.01        9.55      7.43 o 
   1  16   7        4.76       -7.18      7.30 o 
   2  16   7        0.34       -1.29      9.71 o 
  -2  17   7        0.80       -0.19     11.40 o 
  -1  17   7       37.80       48.98     11.45 o 
   0  17   7       18.22       19.09     11.73 o 
   1  17   7        0.03       -3.14      8.66 o 
   2  17   7      100.57       98.09     21.02 o 
  -1  18   7       17.83       30.95     12.44 o 
   0  18   7       20.97       12.07     11.78 o 
   1  18   7       13.67       10.31      8.88 o 
   0  19   7       29.12       15.11     17.00 o 
  -5   0   8      121.30      118.06     40.61 o 
  -4   0   8      332.99      358.18     27.82 o 
  -3   0   8      578.48      576.86     28.56 o 
  -2   0   8     9773.57    10366.85    248.10 o 
  -1   0   8       22.37       24.89      3.16 o 
   0   0   8       19.96       16.55      2.49 o 
   1   0   8      587.34      593.26     17.36 o 
   2   0   8     1258.57     1391.72     36.56 o 
   3   0   8        2.51        7.56      3.34 o 
   4   0   8       21.02       14.64     11.33 o 
  -5   1   8        7.48        4.38     11.57 o 
  -4   1   8        8.57        2.01      3.99 o 
  -3   1   8      146.07      144.41      5.95 o 
  -2   1   8     5936.76     6093.20    112.85 o 
  -1   1   8       26.19       38.91      2.47 o 
   0   1   8     2387.11     2286.04     42.85 o 
   1   1   8      328.59      404.52      8.73 o 
   2   1   8      492.39      492.78     10.77 o 
   3   1   8      452.74      455.02     13.67 o 
   4   1   8       72.16       64.22      7.57 o 
  -5   2   8       35.42       26.00     13.50 o 
  -4   2   8       15.97       14.03      6.45 o 
  -3   2   8      579.92      598.20     18.23 o 
  -2   2   8      153.19      156.48      4.71 o 
  -1   2   8      156.08      177.13      4.84 o 
   0   2   8      191.28      178.13      4.97 o 
   1   2   8      377.22      407.55      8.84 o 
   2   2   8      251.92      228.62      5.63 o 
   3   2   8      204.38      188.95      6.32 o 
   4   2   8       41.05       39.00      7.66 o 
  -4   3   8        0.70       -3.18      3.55 o 
  -3   3   8       10.84       12.91      2.82 o 
  -2   3   8       36.29       38.81      2.76 o 
  -1   3   8      133.27      133.78      4.11 o 
   0   3   8        0.55        8.28      1.98 o 
   1   3   8      213.48      221.44      7.43 o 
   2   3   8      223.97      232.88      5.67 o 
   3   3   8      595.60      628.57     22.08 o 
   4   3   8       22.44       26.92      8.97 o 
  -4   4   8       89.46       82.56      7.24 o 
  -3   4   8       10.59        7.33      2.80 o 
  -2   4   8        7.31       11.24      4.64 o 
  -1   4   8      222.17      210.84      5.72 o 
   0   4   8     1210.86     1215.92     24.31 o 
   1   4   8       47.81       54.22      2.71 o 
   2   4   8      442.94      451.47     10.05 o 
   3   4   8       35.69       27.67      3.30 o 
   4   4   8       44.41       52.63     11.57 o 
  -4   5   8        4.65        3.24      5.92 o 
  -3   5   8      104.63      104.90      5.01 o 
  -2   5   8        0.06       -1.56      2.15 o 
  -1   5   8        3.34       -0.35      1.90 o 
   0   5   8      269.30      264.11      6.37 o 
   1   5   8       78.53      106.25      3.83 o 
   2   5   8      269.99      270.91      7.78 o 
   3   5   8      417.72      426.78     15.40 o 
   4   5   8        2.15       -1.51      3.16 o 
  -4   6   8        0.14       -0.46      3.87 o 
  -3   6   8        7.06        7.27      2.81 o 
  -2   6   8       55.94       57.21      3.39 o 
  -1   6   8      146.98      157.93      4.65 o 
   0   6   8      126.35      141.56      4.76 o 
   1   6   8      266.02      261.15      6.21 o 
   2   6   8       78.90       75.75      4.46 o 
   3   6   8       90.60       93.54      7.30 o 
   4   6   8       51.56       52.30      6.16 o 
  -4   7   8      263.37      264.82     21.18 o 
  -3   7   8       54.64       52.62      4.57 o 
  -2   7   8      502.85      495.28     15.34 o 
  -1   7   8      107.57      103.18      3.83 o 
   0   7   8     1127.30     1103.99     21.07 o 
   1   7   8      100.82       82.98      3.70 o 
   2   7   8      536.57      524.58     18.53 o 
   3   7   8        5.25        7.18      6.77 o 
   4   7   8        0.79      -18.42     20.31 o 
  -4   8   8       23.41       19.67      9.83 o 
  -3   8   8      253.96      246.60     10.69 o 
  -2   8   8      365.54      340.27     16.29 o 
  -1   8   8       68.01       74.22      3.80 o 
   0   8   8        8.00       10.56      2.80 o 
   1   8   8       41.52       41.40      2.78 o 
   2   8   8      747.62      713.31     24.69 o 
   3   8   8      233.08      248.25     18.14 o 
   4   8   8       10.00       19.36     15.11 o 
  -4   9   8        3.29       -5.08      8.21 o 
  -3   9   8       33.49       35.97      4.12 o 
  -2   9   8      335.15      340.05     12.23 o 
  -1   9   8       74.49       75.63      4.01 o 
   0   9   8      152.74      151.92      5.08 o 
   1   9   8      182.43      202.30      7.07 o 
   2   9   8       17.85        8.93      4.68 o 
   3   9   8       51.21       62.72     13.16 o 
   4   9   8       34.03       38.73     28.34 o 
  -4  10   8       11.98       11.13      8.14 o 
  -3  10   8      192.14      201.33     11.00 o 
  -2  10   8       16.70        9.02      3.67 o 
  -1  10   8      388.76      394.37     12.81 o 
   0  10   8      186.64      199.68      7.93 o 
   1  10   8       10.66        2.92      2.71 o 
   2  10   8       38.53       36.65      3.82 o 
   3  10   8       56.16       45.95     11.44 o 
   4  10   8       51.92       40.61     21.72 o 
  -4  11   8      143.62      136.53     27.76 o 
  -3  11   8       61.33       58.40      6.00 o 
  -2  11   8      106.21      103.76      5.99 o 
  -1  11   8        0.68        1.87      3.16 o 
   0  11   8       46.69       40.61      3.91 o 
   1  11   8     1171.48     1168.20     30.63 o 
   2  11   8       18.92       17.42      3.29 o 
   3  11   8       17.47        9.45      8.51 o 
  -3  12   8       13.64       10.83      4.91 o 
  -2  12   8       27.75       27.32      4.68 o 
  -1  12   8       21.31       13.99      4.47 o 
   0  12   8      167.15      169.06      6.72 o 
   1  12   8       61.72       65.75      4.30 o 
   2  12   8      124.70      111.80      9.20 o 
   3  12   8       99.57      100.45     17.36 o 
  -3  13   8        0.56        8.18     19.63 o 
  -2  13   8        0.03        0.09      4.80 o 
  -1  13   8      293.97      293.85     13.06 o 
   0  13   8       81.52       72.77      5.40 o 
   1  13   8      212.38      216.29     10.69 o 
   2  13   8        1.08        4.16      6.32 o 
   3  13   8        0.38       12.51     12.69 o 
  -3  14   8       38.14       40.03     12.13 o 
  -2  14   8       14.47       12.66      7.52 o 
  -1  14   8        0.69        1.10      4.58 o 
   0  14   8       68.82       72.66      6.76 o 
   1  14   8       80.52       70.24      5.67 o 
   2  14   8        8.79       12.56      6.72 o 
   3  14   8        6.20        3.61     29.04 o 
  -3  15   8       10.86       14.95     10.41 o 
  -2  15   8       11.73       19.09      8.73 o 
  -1  15   8        3.71       10.65      5.83 o 
   0  15   8      323.99      286.43     16.56 o 
   1  15   8       53.43       48.87      9.03 o 
   2  15   8        2.17       -6.82      8.19 o 
  -2  16   8       56.92       40.11     12.22 o 
  -1  16   8       23.70       35.05      8.67 o 
   0  16   8      130.88      131.42     13.19 o 
   1  16   8       49.75       62.66     10.60 o 
   2  16   8        9.88        5.29      7.26 o 
  -2  17   8       91.43       91.58     25.64 o 
  -1  17   8       17.30       14.63     10.00 o 
   0  17   8      112.26      132.08     16.82 o 
   1  17   8       11.30        4.11     12.65 o 
   2  17   8       25.08       36.84     16.06 o 
  -1  18   8       83.95       86.35     26.15 o 
   0  18   8       10.21       30.06     14.18 o 
   1  18   8       59.58       77.44     19.05 o 
  -4   1   9       46.02       49.75      7.33 o 
  -3   1   9      405.65      395.88     12.92 o 
  -2   1   9       62.93       59.44      3.40 o 
  -1   1   9        0.05       -0.04      2.22 o 
   0   1   9      209.23      198.96      4.89 o 
   1   1   9      152.52      155.63      4.36 o 
   2   1   9        2.19        1.43      1.97 o 
   3   1   9       12.08        6.95      2.97 o 
   4   1   9        8.36        1.42      4.12 o 
  -4   2   9       33.05       18.54     14.22 o 
  -3   2   9      293.54      322.49     11.02 o 
  -2   2   9      315.09      340.84      8.11 o 
  -1   2   9      173.15      154.84      4.53 o 
   0   2   9      269.53      288.89      6.54 o 
   1   2   9      620.10      676.00     14.10 o 
   2   2   9        0.27       -0.75      1.74 o 
   3   2   9        8.79        9.42      2.86 o 
   4   2   9       54.42       55.55      9.68 o 
  -4   3   9        0.48        6.25      6.07 o 
  -3   3   9      166.95      168.32      6.52 o 
  -2   3   9       27.68       24.68      2.86 o 
  -1   3   9     1006.32      954.28     19.06 o 
   0   3   9      274.61      319.31      7.37 o 
   1   3   9      176.17      226.29      5.70 o 
   2   3   9       55.05       61.16      2.72 o 
   3   3   9        9.27       11.14      3.01 o 
   4   3   9      211.08      196.63     23.12 o 
  -4   4   9        0.42        2.30      6.97 o 
  -3   4   9       77.83       79.84      4.68 o 
  -2   4   9       36.46       40.11      3.39 o 
  -1   4   9        1.83        0.94      2.13 o 
   0   4   9       12.61       15.03      2.29 o 
   1   4   9      155.06      164.76      5.26 o 
   2   4   9        4.80        5.29      1.63 o 
   3   4   9      943.55      973.56     33.18 o 
   4   4   9      205.07      203.02     25.37 o 
  -4   5   9        3.19        3.55      8.24 o 
  -3   5   9        1.20       -1.82      3.95 o 
  -2   5   9       14.77        8.61      2.49 o 
  -1   5   9      255.73      298.42      7.02 o 
   0   5   9       51.27       51.98      2.94 o 
   1   5   9      453.71      493.77     11.22 o 
   2   5   9       14.76        9.12      1.59 o 
   3   5   9       39.29       36.66      4.75 o 
   4   5   9       25.14       25.49      7.98 o 
  -4   6   9       59.83       47.34      9.74 o 
  -3   6   9       41.03       37.40      4.57 o 
  -2   6   9       22.20       21.30      3.20 o 
  -1   6   9        1.38       -0.40      2.43 o 
   0   6   9      753.71      813.91     16.39 o 
   1   6   9      183.01      163.93      5.24 o 
   2   6   9      596.03      626.94     21.78 o 
   3   6   9      539.31      573.08     24.47 o 
   4   6   9        0.12        5.19     13.22 o 
  -4   7   9       13.92       10.71      7.33 o 
  -3   7   9       49.77       48.32      4.53 o 
  -2   7   9       67.95       68.86      4.28 o 
  -1   7   9        0.21       -1.89      2.34 o 
   0   7   9      385.14      389.54      8.91 o 
   1   7   9       72.52       74.34      3.77 o 
   2   7   9      203.36      192.04      8.34 o 
   3   7   9       28.86       29.54      3.50 o 
   4   7   9       37.69       54.31     24.09 o 
  -4   8   9        2.23       -1.58      5.97 o 
  -3   8   9       17.77       13.87      4.09 o 
  -2   8   9       52.19       51.30      4.44 o 
  -1   8   9       12.08        3.18      3.12 o 
   0   8   9      163.92      155.33      5.04 o 
   1   8   9      260.45      244.11      6.33 o 
   2   8   9       84.55       85.50      4.80 o 
   3   8   9        5.84        8.95      5.78 o 
   4   8   9        4.67       16.53     16.53 o 
  -4   9   9       16.69       17.95     15.11 o 
  -3   9   9        2.05        0.01      3.43 o 
  -2   9   9       96.67       95.03      5.05 o 
  -1   9   9      491.12      501.23     15.87 o 
   0   9   9        6.93        5.09      4.70 o 
   1   9   9       78.83       73.49      4.31 o 
   2   9   9       25.35       24.52      3.53 o 
   3   9   9        2.67        1.81      7.59 o 
   4   9   9       25.73       34.00     27.86 o 
  -4  10   9      172.23      156.98     25.71 o 
  -3  10   9        5.05        2.50      4.09 o 
  -2  10   9        5.35        7.34      2.95 o 
  -1  10   9      705.53      772.68     23.08 o 
   0  10   9       89.47      101.17      5.09 o 
   1  10   9      239.61      251.31      8.94 o 
   2  10   9      242.79      237.65     11.24 o 
   3  10   9        0.04       -0.91      8.83 o 
  -4  11   9        0.18        4.61      9.65 o 
  -3  11   9      362.38      387.99     35.15 o 
  -2  11   9      348.34      344.36     14.20 o 
  -1  11   9      214.93      208.76      7.67 o 
   0  11   9      544.46      545.84     17.22 o 
   1  11   9      869.06      807.43     22.12 o 
   2  11   9        1.22       -3.09      5.07 o 
   3  11   9      100.23       97.17     17.33 o 
  -3  12   9       61.79       54.64     11.66 o 
  -2  12   9      251.49      258.37     13.82 o 
  -1  12   9      286.40      272.62     12.36 o 
   0  12   9        0.12        4.54      3.82 o 
   1  12   9       87.70       82.27      4.54 o 
   2  12   9       45.11       39.06      5.80 o 
   3  12   9       63.82       69.97     16.57 o 
  -3  13   9        6.34        4.86      7.76 o 
  -2  13   9       51.48       50.85      9.43 o 
  -1  13   9       76.07       73.95      6.57 o 
   0  13   9       82.57       96.63      7.79 o 
   1  13   9      105.70      115.39      6.53 o 
   2  13   9       26.34       25.18      5.46 o 
   3  13   9       70.40       52.80     16.06 o 
  -3  14   9        4.53        5.74      7.67 o 
  -2  14   9      508.70      529.29     47.30 o 
  -1  14   9       18.52       18.57      5.65 o 
   0  14   9       13.99        4.57      5.06 o 
   1  14   9        2.02        5.11      4.40 o 
   2  14   9      145.85      152.69     18.51 o 
   3  14   9        5.33       14.89     15.62 o 
  -3  15   9       35.01       40.14     17.95 o 
  -2  15   9      130.13      134.26     18.03 o 
  -1  15   9        2.95        4.66      6.44 o 
   0  15   9      128.40      125.64     10.33 o 
   1  15   9        0.02        1.82      6.38 o 
   2  15   9       17.70       11.03      7.64 o 
  -2  16   9        6.65       12.09      8.73 o 
  -1  16   9       76.17       82.33     11.90 o 
   0  16   9       23.45       16.54     17.59 o 
   1  16   9       25.41       27.81      9.51 o 
   2  16   9       86.48       97.52     20.64 o 
  -2  17   9        0.26       -7.96      9.28 o 
  -1  17   9       35.62       61.77     16.80 o 
   0  17   9        0.01       -5.89      7.68 o 
   1  17   9        7.28       -2.58      9.97 o 
  -1  18   9        5.63        8.99     13.04 o 
   0  18   9        8.26       12.83     14.24 o 
   1  18   9        7.22       19.71     23.18 o 
  -4   0  10      302.97      306.97     30.05 o 
  -3   0  10      370.33      388.10     18.92 o 
  -2   0  10     1220.77     1149.19     31.37 o 
  -1   0  10      519.75      481.99     14.69 o 
   0   0  10     2071.79     2117.47     56.90 o 
   1   0  10       11.02       29.28      3.29 o 
   2   0  10     1989.08     1964.94     51.50 o 
   3   0  10       83.61       86.58      6.12 o 
   4   0  10      419.66      451.95     75.56 o 
  -4   1  10        5.11        5.86      5.34 o 
  -3   1  10      259.46      268.81      9.34 o 
  -2   1  10      115.96      123.25      4.78 o 
  -1   1  10       49.92       42.42      2.65 o 
   0   1  10      451.91      462.32     10.01 o 
   1   1  10       76.89       71.35      2.99 o 
   2   1  10       32.98       32.62      4.77 o 
   3   1  10       48.19       37.52      3.75 o 
   4   1  10       24.98       24.51      7.99 o 
  -4   2  10        1.15        5.39      6.63 o 
  -3   2  10      365.70      362.58     12.05 o 
  -2   2  10      241.98      245.41      6.75 o 
  -1   2  10        1.65       -2.52      2.52 o 
   0   2  10       12.00        8.21      2.22 o 
   1   2  10     1460.53     1500.52     29.40 o 
   2   2  10       26.80       29.27      2.56 o 
   3   2  10       54.84       48.59      4.16 o 
   4   2  10        1.34       -2.61      8.28 o 
  -4   3  10        5.80        9.74      8.66 o 
  -3   3  10      204.63      219.31      8.00 o 
  -2   3  10      340.69      356.14      8.75 o 
  -1   3  10      401.07      399.94      9.03 o 
   0   3  10      243.19      281.36      7.15 o 
   1   3  10       88.87       79.25      3.07 o 
   2   3  10       19.81       12.24      2.01 o 
   3   3  10      389.24      392.44     14.34 o 
   4   3  10        0.04       10.24      7.98 o 
  -4   4  10        0.06       -4.35      7.48 o 
  -3   4  10        3.77        2.80      4.23 o 
  -2   4  10      134.23      149.31      5.31 o 
  -1   4  10      220.55      200.59      5.31 o 
   0   4  10       20.25       20.76      2.36 o 
   1   4  10      323.70      308.20      7.32 o 
   2   4  10      267.44      269.81      8.81 o 
   3   4  10       13.04       17.12      3.53 o 
   4   4  10       33.63       36.06      8.72 o 
  -4   5  10        1.01        5.18      7.23 o 
  -3   5  10        3.41        0.23      3.57 o 
  -2   5  10        2.63       -2.49      2.49 o 
  -1   5  10      179.19      156.87      4.89 o 
   0   5  10       82.02       62.13      3.15 o 
   1   5  10        4.12        8.03      2.25 o 
   2   5  10       10.99       10.06      2.39 o 
   3   5  10        3.76       -1.06      3.14 o 
   4   5  10       27.36       21.18      7.02 o 
  -4   6  10       21.54       28.35      9.12 o 
  -3   6  10       50.09       35.72      5.86 o 
  -2   6  10       22.11       22.86      4.09 o 
  -1   6  10      391.73      425.49      9.78 o 
   0   6  10      369.22      375.31      8.62 o 
   1   6  10      200.55      220.61      6.66 o 
   2   6  10        0.01        0.51      1.28 o 
   3   6  10        0.61        3.96      4.86 o 
   4   6  10        6.39        9.40      6.38 o 
  -4   7  10       15.51        8.45      8.67 o 
  -3   7  10       15.87       14.62      4.70 o 
  -2   7  10       16.70       18.25      3.68 o 
  -1   7  10      122.15      119.94      4.48 o 
   0   7  10      423.06      457.60     10.14 o 
   1   7  10       57.21       67.49      3.74 o 
   2   7  10      100.03      102.76      5.60 o 
   3   7  10       70.54       85.04      6.80 o 
   4   7  10        1.44       28.34     21.25 o 
  -4   8  10       12.00       11.82      6.61 o 
  -3   8  10        0.68        1.87      3.75 o 
  -2   8  10      740.05      774.44     23.59 o 
  -1   8  10      295.75      311.70      9.10 o 
   0   8  10        4.99        7.58      2.63 o 
   1   8  10       11.82       10.54      2.62 o 
   2   8  10      400.36      354.28     14.25 o 
   3   8  10        5.44        4.91      2.67 o 
   4   8  10        0.13      -10.86     14.64 o 
  -4   9  10        0.05       15.70      9.02 o 
  -3   9  10       19.81       17.58      4.27 o 
  -2   9  10      250.84      253.70      8.96 o 
  -1   9  10        0.01        0.75      3.20 o 
   0   9  10      276.96      253.50      9.02 o 
   1   9  10      247.69      231.18      9.00 o 
   2   9  10      131.75      118.30      6.96 o 
   3   9  10      143.62      141.03     10.87 o 
  -4  10  10        2.74        6.12      9.91 o 
  -3  10  10        1.53        6.46      7.90 o 
  -2  10  10       59.83       62.95      4.71 o 
  -1  10  10      368.17      380.84     12.67 o 
   0  10  10       74.87       76.71      5.18 o 
   1  10  10      534.38      501.38     14.53 o 
   2  10  10      219.50      229.12     12.23 o 
   3  10  10       56.02       70.33     10.01 o 
  -3  11  10      308.87      344.37     32.18 o 
  -2  11  10       15.89        9.60      5.45 o 
  -1  11  10      179.14      180.49      7.31 o 
   0  11  10       25.26       19.52      3.68 o 
   1  11  10       32.80       23.99      3.49 o 
   2  11  10       31.31       25.61      4.75 o 
   3  11  10       32.83       33.16     12.28 o 
  -3  12  10      129.53      136.68     17.16 o 
  -2  12  10        3.03        1.16      4.87 o 
  -1  12  10      135.04      129.84      8.19 o 
   0  12  10       21.96       21.33      4.36 o 
   1  12  10      774.09      775.78     27.85 o 
   2  12  10       15.14        6.85      3.88 o 
   3  12  10       68.35      112.02     22.98 o 
  -3  13  10       66.92       71.39     14.66 o 
  -2  13  10      108.42       94.36      9.10 o 
  -1  13  10      641.61      671.81     27.02 o 
   0  13  10      134.62      127.71      7.80 o 
   1  13  10       17.87        6.38      4.02 o 
   2  13  10       11.83       17.00      7.29 o 
   3  13  10        4.19        3.52     11.90 o 
  -3  14  10       31.18       25.96     13.26 o 
  -2  14  10        6.27        1.02      7.10 o 
  -1  14  10       26.44       28.97      6.25 o 
   0  14  10       35.02       26.57      6.00 o 
   1  14  10      180.89      192.43     13.13 o 
   2  14  10        4.77        3.52      5.32 o 
  -2  15  10        0.48        2.84      9.01 o 
  -1  15  10        0.21       12.02      6.78 o 
   0  15  10      262.20      291.43     21.62 o 
   1  15  10       41.03       44.42     12.19 o 
   2  15  10       12.35       10.83     11.57 o 
  -2  16  10       24.75       24.46     10.79 o 
  -1  16  10       17.75       26.94     10.62 o 
   0  16  10       15.28       29.03      9.78 o 
   1  16  10       22.51       20.22      8.94 o 
   2  16  10        0.43        7.78      8.17 o 
  -1  17  10       13.39       26.74     15.99 o 
   0  17  10       28.27       38.18      9.85 o 
   1  17  10        7.69        6.28     10.49 o 
  -1  18  10        7.09        9.45     20.78 o 
   0  18  10        7.37       23.23     12.70 o 
  -4   1  11        0.63       -4.14      5.42 o 
  -3   1  11        2.34       -3.29      3.29 o 
  -2   1  11      204.53      198.89      6.41 o 
  -1   1  11      931.27      946.38     19.93 o 
   0   1  11      166.44      139.34      4.46 o 
   1   1  11      429.27      511.60     10.68 o 
   2   1  11      175.56      179.67      6.58 o 
   3   1  11      170.69      153.77      6.65 o 
   4   1  11        0.62       -2.36      7.13 o 
  -4   2  11      119.48      111.68     16.80 o 
  -3   2  11      190.62      178.46      7.08 o 
  -2   2  11       90.41       93.06      4.34 o 
  -1   2  11     1944.19     1886.22     34.71 o 
   0   2  11      509.21      486.29     11.02 o 
   1   2  11      870.86      860.87     16.86 o 
   2   2  11     1092.21     1135.47     35.41 o 
   3   2  11        3.47        0.37      2.41 o 
   4   2  11      251.47      268.55     33.20 o 
  -4   3  11        0.02       -7.26      7.26 o 
  -3   3  11      797.02      851.77     23.97 o 
  -2   3  11       48.72       50.40      3.60 o 
  -1   3  11      239.88      251.44      6.73 o 
   0   3  11     1767.64     1792.57     37.55 o 
   1   3  11        3.89        3.12      1.80 o 
   2   3  11        2.14        1.85      1.99 o 
   3   3  11        4.19        4.25      1.98 o 
   4   3  11        1.34        9.92     13.46 o 
  -4   4  11      124.80      121.51     14.43 o 
  -3   4  11      493.87      495.67     16.84 o 
  -2   4  11       19.41       22.10      3.18 o 
  -1   4  11        2.10        4.71      2.62 o 
   0   4  11        6.48        9.50      2.34 o 
   1   4  11      383.54      370.40      8.32 o 
   2   4  11      930.89      937.98     27.55 o 
   3   4  11      132.65      129.72      8.92 o 
   4   4  11        9.86       11.24      7.07 o 
  -4   5  11        2.81       -5.46      9.18 o 
  -3   5  11       16.10       20.25      3.65 o 
  -2   5  11      123.63      133.73      6.07 o 
  -1   5  11      315.87      332.25      8.59 o 
   0   5  11      602.45      611.33     12.98 o 
   1   5  11        1.49        1.38      1.94 o 
   2   5  11       56.06       63.73      4.06 o 
   3   5  11      102.64       99.79      6.79 o 
   4   5  11       12.88       11.49     10.86 o 
  -4   6  11       12.15       18.33      7.19 o 
  -3   6  11        0.40       -1.71      3.67 o 
  -2   6  11      406.45      415.65     13.63 o 
  -1   6  11       18.68       20.31      2.71 o 
   0   6  11       27.07       23.48      2.76 o 
   1   6  11       21.59       13.17      2.32 o 
   2   6  11      149.68      133.50      6.00 o 
   3   6  11      360.02      408.58     23.69 o 
   4   6  11        1.46        0.84      4.88 o 
  -4   7  11        2.99        4.81      7.26 o 
  -3   7  11        5.89        3.96      4.66 o 
  -2   7  11       17.64       12.20      3.42 o 
  -1   7  11      206.91      219.89      8.11 o 
   0   7  11       41.75       40.14      3.13 o 
   1   7  11      146.87      144.31      6.53 o 
   2   7  11       46.82       49.77      2.91 o 
   3   7  11      195.23      189.14     12.61 o 
   4   7  11       46.59       62.84     17.58 o 
  -4   8  11        5.04       12.30      7.82 o 
  -3   8  11        8.74        3.80      6.88 o 
  -2   8  11      132.26      133.33      6.23 o 
  -1   8  11      140.35      150.72      6.56 o 
   0   8  11        0.00       -2.44      2.44 o 
   1   8  11      221.73      242.28      9.34 o 
   2   8  11      416.53      410.14     15.75 o 
   3   8  11        3.63        7.11      5.91 o 
   4   8  11       15.29       12.75     17.95 o 
  -4   9  11        1.92       -1.28      8.94 o 
  -3   9  11        0.19       -2.96      4.92 o 
  -2   9  11        3.17        4.87      3.45 o 
  -1   9  11       67.44       64.23      4.56 o 
   0   9  11      296.73      290.24     10.00 o 
   1   9  11     1315.63     1277.71     42.87 o 
   2   9  11       16.19       11.72      3.62 o 
   3   9  11        3.16        7.45      3.85 o 
  -4  10  11       52.64       73.11     22.45 o 
  -3  10  11       61.21       63.91     10.57 o 
  -2  10  11        1.21       -4.28      4.36 o 
  -1  10  11        5.36        4.19      3.81 o 
   0  10  11      262.13      253.36      9.32 o 
   1  10  11      107.60      115.32      5.51 o 
   2  10  11      338.67      341.33     16.43 o 
   3  10  11       34.79       44.27      5.65 o 
  -3  11  11      121.00      111.51     14.51 o 
  -2  11  11        0.45        3.80      4.81 o 
  -1  11  11      411.73      442.93     15.83 o 
   0  11  11        1.54        6.12      3.72 o 
   1  11  11        6.78        1.38      2.99 o 
   2  11  11       23.22       23.38      4.69 o 
   3  11  11       13.80       10.94     11.49 o 
  -3  12  11      388.13      425.45     42.38 o 
  -2  12  11       42.16       45.09      6.79 o 
  -1  12  11        0.04        1.08      4.66 o 
   0  12  11      252.26      234.79     11.50 o 
   1  12  11       15.59       12.42      3.85 o 
   2  12  11       15.52        8.42      6.31 o 
   3  12  11       22.34       21.45     13.46 o 
  -3  13  11      182.37      170.21     22.41 o 
  -2  13  11       36.57       33.91      7.92 o 
  -1  13  11       85.43       81.80      7.81 o 
   0  13  11      198.42      190.87     10.06 o 
   1  13  11       12.36        4.60      6.61 o 
   2  13  11      108.13      118.80     14.54 o 
   3  13  11       18.03       36.84     22.67 o 
  -3  14  11       31.93       21.78     12.17 o 
  -2  14  11       22.12       11.90      9.23 o 
  -1  14  11       57.66       52.87      7.74 o 
   0  14  11        4.01       -4.88      6.07 o 
   1  14  11        0.18       -1.12      6.43 o 
   2  14  11        6.19        0.81      6.75 o 
  -2  15  11       47.41       42.84     14.95 o 
  -1  15  11       50.78       45.93      7.84 o 
   0  15  11       12.74       13.42      7.59 o 
   1  15  11       33.16       43.00     10.22 o 
   2  15  11        0.82        9.30      7.43 o 
  -2  16  11        0.50       -7.67     12.55 o 
  -1  16  11       76.87       95.02     17.18 o 
   0  16  11        0.60        7.42      7.87 o 
   1  16  11        5.32        9.74      8.47 o 
  -1  17  11        0.25        7.91     11.34 o 
   0  17  11        1.84       19.88     15.94 o 
   1  17  11       28.68       21.16     10.42 o 
  -4   0  12      125.15      110.03     15.35 o 
  -3   0  12      458.69      461.25     23.46 o 
  -2   0  12        0.92       -0.09      4.28 o 
  -1   0  12       86.71       86.93      5.78 o 
   0   0  12     1033.75      974.51     56.20 o 
   1   0  12     1408.31     1529.66     39.57 o 
   2   0  12      231.33      252.11     14.88 o 
   3   0  12       18.34       15.12     11.57 o 
   4   0  12       68.98      101.06     25.03 o 
  -4   1  12      192.71      166.72     15.08 o 
  -3   1  12     1937.18     2018.12     67.03 o 
  -2   1  12        9.03        8.38      2.92 o 
  -1   1  12      360.64      379.29      9.02 o 
   0   1  12       41.53       46.17      3.54 o 
   1   1  12       40.71       44.32      2.82 o 
   2   1  12      834.79      826.82     24.67 o 
   3   1  12      188.33      192.72      8.41 o 
   4   1  12        0.55       -2.56      8.94 o 
  -4   2  12      175.46      151.26     21.58 o 
  -3   2  12      302.14      287.75     11.49 o 
  -2   2  12       23.28       24.39      3.15 o 
  -1   2  12       82.88       68.84      3.94 o 
   0   2  12      826.10      896.48     17.47 o 
   1   2  12      168.35      153.45      5.18 o 
   2   2  12      365.77      364.76     12.67 o 
   3   2  12       15.49       19.80      3.25 o 
   4   2  12        5.75       -8.33      8.33 o 
  -4   3  12       48.63       34.77     10.00 o 
  -3   3  12       24.74       24.46      4.50 o 
  -2   3  12       96.59       92.00      4.88 o 
  -1   3  12      276.22      300.43      8.18 o 
   0   3  12        0.96        0.95      2.54 o 
   1   3  12      467.33      482.86     10.61 o 
   2   3  12      459.57      453.42     15.87 o 
   3   3  12        2.76        5.18      2.85 o 
   4   3  12       13.49        6.94      8.93 o 
  -4   4  12        0.36        9.64      7.84 o 
  -3   4  12        1.52        1.02      4.59 o 
  -2   4  12        4.28       -0.32      2.91 o 
  -1   4  12      639.74      663.96     14.14 o 
   0   4  12       18.42       23.07      2.94 o 
   1   4  12       21.58       23.08      2.71 o 
   2   4  12        7.71        4.40      2.31 o 
   3   4  12       48.07       45.32      5.46 o 
   4   4  12        0.46       -0.34      7.24 o 
  -4   5  12       46.14       51.99     11.15 o 
  -3   5  12       12.21       13.20      4.20 o 
  -2   5  12        5.34        5.14      2.86 o 
  -1   5  12       71.74       77.49      4.15 o 
   0   5  12       93.44      101.45      4.41 o 
   1   5  12      269.54      280.39      7.36 o 
   2   5  12      334.42      319.36     10.62 o 
   3   5  12        3.89        5.45      3.92 o 
   4   5  12        1.67      -10.57     12.51 o 
  -4   6  12        4.91        3.62      8.05 o 
  -3   6  12       90.15       88.45      6.72 o 
  -2   6  12       18.92       20.77      3.75 o 
  -1   6  12      394.89      384.97      9.26 o 
   0   6  12       28.33       32.54      2.99 o 
   1   6  12       10.06       10.51      2.59 o 
   2   6  12      308.97      302.13     10.22 o 
   3   6  12       54.24       52.56      5.78 o 
   4   6  12        4.80        1.94     11.10 o 
  -4   7  12        0.21       -5.85      8.61 o 
  -3   7  12      235.17      218.14     13.42 o 
  -2   7  12       47.61       49.25      4.32 o 
  -1   7  12      297.90      282.73     10.00 o 
   0   7  12       51.26       40.24      3.43 o 
   1   7  12     1271.30     1259.43     39.45 o 
   2   7  12        1.04       -1.26      2.32 o 
   3   7  12       14.09       13.56      5.20 o 
   4   7  12       20.89       15.82      6.38 o 
  -4   8  12      130.66      130.61     19.20 o 
  -3   8  12       16.08        7.60      5.31 o 
  -2   8  12        0.54        0.38      3.56 o 
  -1   8  12       87.17       75.27      4.58 o 
   0   8  12      121.78      114.55      5.53 o 
   1   8  12      233.98      205.88      8.63 o 
   2   8  12      131.19      120.59      6.17 o 
   3   8  12        7.30       15.75      5.04 o 
  -4   9  12       17.01       14.97      9.91 o 
  -3   9  12      136.42      122.83     17.88 o 
  -2   9  12       10.70        8.52      3.97 o 
  -1   9  12       43.36       49.06      4.41 o 
   0   9  12      159.16      176.52      7.40 o 
   1   9  12        2.87       -0.44      3.34 o 
   2   9  12       21.79       23.16      4.34 o 
   3   9  12       92.84       96.86     13.98 o 
  -3  10  12       64.07       57.98     10.84 o 
  -2  10  12      249.85      255.10     12.21 o 
  -1  10  12        3.41        6.07      4.00 o 
   0  10  12      373.17      349.45     11.38 o 
   1  10  12       88.40       89.44      4.96 o 
   2  10  12      121.93      112.24      8.98 o 
   3  10  12       17.89       11.62      5.61 o 
  -3  11  12       17.68       -1.04      9.37 o 
  -2  11  12       17.60       14.58      6.44 o 
  -1  11  12      139.52      146.03      8.77 o 
   0  11  12      572.18      585.26     19.51 o 
   1  11  12       72.70       66.84      4.83 o 
   2  11  12        9.47       13.16      4.84 o 
   3  11  12       22.31       24.65      6.56 o 
  -3  12  12        0.77       -7.58      9.24 o 
  -2  12  12       73.77       71.71      8.95 o 
  -1  12  12       36.36       39.15      5.86 o 
   0  12  12      275.49      287.93     13.82 o 
   1  12  12       23.42       17.99      4.09 o 
   2  12  12      100.26      104.25     12.43 o 
   3  12  12        0.03       -1.38      4.11 o 
  -3  13  12        0.39        1.45      8.70 o 
  -2  13  12      127.01      128.61     15.59 o 
  -1  13  12       88.50       92.78      8.42 o 
   0  13  12       95.55       99.51      7.76 o 
   1  13  12        0.45       -1.16      6.60 o 
   2  13  12        6.47        5.91      7.53 o 
  -2  14  12       13.00       17.52     10.45 o 
  -1  14  12       23.82        7.34      8.25 o 
   0  14  12       49.29       36.24      7.39 o 
   1  14  12       56.69       54.21     18.42 o 
   2  14  12        7.00        8.89      7.52 o 
  -2  15  12        0.02      -12.18     13.01 o 
  -1  15  12      141.90      138.30     17.03 o 
   0  15  12      116.74      112.00     16.01 o 
   1  15  12        0.54       -4.36      9.95 o 
   2  15  12       59.71       82.51     17.89 o 
  -2  16  12        8.07        0.35     15.56 o 
  -1  16  12       91.48       91.71     18.53 o 
   0  16  12       23.07       21.09      9.93 o 
   1  16  12       22.04       21.16      8.43 o 
  -1  17  12      104.86      133.95     35.02 o 
   0  17  12        8.62       17.60     15.84 o 
  -4   1  13       97.72       89.62     14.39 o 
  -3   1  13       16.33       20.00      5.86 o 
  -2   1  13        1.77        0.77      2.92 o 
  -1   1  13      153.94      132.53      5.01 o 
   0   1  13        0.30        1.47      2.52 o 
   1   1  13        7.63        3.36      2.47 o 
   2   1  13       23.32       17.42      2.98 o 
   3   1  13        1.33        0.07      3.27 o 
   4   1  13        0.05        0.31      7.94 o 
  -4   2  13      116.14      107.68     14.12 o 
  -3   2  13      147.55      157.25      8.55 o 
  -2   2  13        2.45        6.57      3.68 o 
  -1   2  13        0.91       -2.76      2.76 o 
   0   2  13      140.71      141.18      4.69 o 
   1   2  13       58.47       49.27      3.29 o 
   2   2  13        4.97        6.77      2.75 o 
   3   2  13      162.91      149.62      8.49 o 
   4   2  13       11.50        0.29      6.44 o 
  -4   3  13       46.12       34.71      9.13 o 
  -3   3  13        0.49       -0.69      3.86 o 
  -2   3  13      132.48      128.54      5.95 o 
  -1   3  13       38.45       43.41      3.44 o 
   0   3  13      228.45      275.97      7.74 o 
   1   3  13      167.57      178.87      5.59 o 
   2   3  13       65.21       54.80      4.50 o 
   3   3  13      262.68      281.61     14.36 o 
   4   3  13        3.91        7.90     12.75 o 
  -4   4  13       93.05       83.49     13.17 o 
  -3   4  13       78.63       75.28      6.91 o 
  -2   4  13       62.80       52.72      4.23 o 
  -1   4  13        1.06       -2.66      2.66 o 
   0   4  13       63.30       62.62      3.60 o 
   1   4  13        2.73        2.30      2.47 o 
   2   4  13      434.97      435.76     12.82 o 
   3   4  13       45.28       43.00      3.90 o 
   4   4  13        7.70       -8.29      8.29 o 
  -4   5  13        6.03       -1.35     12.47 o 
  -3   5  13        5.79       -1.10      4.40 o 
  -2   5  13       65.74       76.33      4.75 o 
  -1   5  13      209.47      196.84      7.66 o 
   0   5  13      262.57      292.26      7.78 o 
   1   5  13        2.55        3.08      2.69 o 
   2   5  13      461.18      471.02     14.04 o 
   3   5  13       65.06       46.39     11.33 o 
   4   5  13        1.23       25.30     13.70 o 
  -4   6  13       42.52       31.92     16.52 o 
  -3   6  13       30.26       20.25      5.75 o 
  -2   6  13        0.34       -1.25      3.52 o 
  -1   6  13      242.41      244.27      9.08 o 
   0   6  13      323.14      324.57     10.97 o 
   1   6  13      406.65      416.01     13.63 o 
   2   6  13      379.89      398.23     12.56 o 
   3   6  13       23.09       13.88      6.26 o 
  -4   7  13       12.07       24.43      8.85 o 
  -3   7  13       31.00       27.55      6.63 o 
  -2   7  13        7.97        2.91      3.43 o 
  -1   7  13      102.04       96.24      5.22 o 
   0   7  13       48.51       45.30      4.69 o 
   1   7  13      449.81      455.87     14.70 o 
   2   7  13      169.33      158.00      7.34 o 
   3   7  13        9.77       16.66      7.27 o 
  -4   8  13       13.78       14.33     13.62 o 
  -3   8  13       27.55       26.22      6.20 o 
  -2   8  13        5.57        5.97      3.99 o 
  -1   8  13       31.92       24.82      3.99 o 
   0   8  13      112.12       99.88      5.85 o 
   1   8  13       33.73       25.81      5.84 o 
   2   8  13        2.21        3.26      2.13 o 
   3   8  13        1.64       -1.63      4.90 o 
  -4   9  13        1.20      -12.75     16.06 o 
  -3   9  13        0.40        2.68      6.53 o 
  -2   9  13      310.96      333.69     16.90 o 
  -1   9  13        4.01        1.55      3.85 o 
   0   9  13      153.06      138.52      6.53 o 
   1   9  13       46.94       44.31      4.23 o 
   2   9  13       23.77       19.59      3.27 o 
   3   9  13      145.78      176.40     19.94 o 
  -3  10  13        4.66       -3.59      9.80 o 
  -2  10  13      198.94      223.59     13.79 o 
  -1  10  13       42.86       38.74      5.59 o 
   0  10  13       28.46       30.23      4.71 o 
   1  10  13      292.20      292.56     12.41 o 
   2  10  13       11.87        9.46      7.01 o 
   3  10  13       37.84       25.23      9.84 o 
  -3  11  13       96.65      110.51     15.46 o 
  -2  11  13       58.18       61.10      8.56 o 
  -1  11  13      375.32      378.67     17.04 o 
   0  11  13      741.42      756.22     29.93 o 
   1  11  13       45.39       30.59     10.29 o 
   2  11  13       53.14       68.75     10.70 o 
   3  11  13       11.29       11.79      8.57 o 
  -3  12  13      108.85      107.00     16.40 o 
  -2  12  13       43.38       37.07      7.90 o 
  -1  12  13        2.47       10.20      5.53 o 
   0  12  13       10.43        8.84      4.96 o 
   1  12  13        5.66        3.76      4.93 o 
   2  12  13       41.90       67.66     11.49 o 
  -3  13  13      151.10      160.31     33.05 o 
  -2  13  13       81.30       76.04     13.26 o 
  -1  13  13       29.91       44.38      7.49 o 
   0  13  13       53.10       62.48     10.81 o 
   1  13  13        0.86        7.88      7.58 o 
   2  13  13      112.85      120.15     17.49 o 
  -2  14  13        0.01      -11.75     11.75 o 
  -1  14  13       20.16       27.47      8.79 o 
   0  14  13        5.30       13.51      7.68 o 
   1  14  13      176.75      183.21     21.17 o 
   2  14  13       17.00       15.41      8.74 o 
  -2  15  13        1.08       -1.86      9.04 o 
  -1  15  13       50.68       62.03     17.44 o 
   0  15  13        0.11       -2.49      8.84 o 
   1  15  13        3.93       -6.12      9.79 o 
  -1  16  13       66.86       67.42     19.65 o 
   0  16  13       11.66       26.09     13.04 o 
   1  16  13       64.29       55.73     14.69 o 
   0  17  13       12.80       -6.14     17.47 o 
  -4   0  14       26.70       50.06     17.00 o 
  -3   0  14      382.70      345.51     22.18 o 
  -2   0  14      172.78      157.38     13.46 o 
  -1   0  14     1206.17     1255.75     35.40 o 
   0   0  14        4.45        4.76      4.96 o 
   1   0  14     2027.84     2062.52     83.32 o 
   2   0  14       96.61       80.23      6.51 o 
   4   0  14        4.41        3.31      9.45 o 
  -4   1  14      252.72      272.97     48.64 o 
  -3   1  14        9.98        1.28      4.28 o 
  -2   1  14       10.29        9.65      3.26 o 
  -1   1  14       39.81       41.07      3.49 o 
   0   1  14        3.95        1.51      2.69 o 
   1   1  14      108.69       89.35      4.70 o 
   2   1  14       16.65       15.35      3.15 o 
   3   1  14      202.21      223.63     15.57 o 
   4   1  14        3.43       12.49      9.64 o 
  -4   2  14       22.24       24.10      8.54 o 
  -3   2  14       29.17       19.57      5.27 o 
  -2   2  14       31.36       29.18      3.77 o 
  -1   2  14       27.33       24.25      3.43 o 
   0   2  14      433.08      428.44     10.83 o 
   1   2  14        2.04        0.35      2.53 o 
   2   2  14      287.09      256.53      8.77 o 
   3   2  14        1.91        2.57      5.47 o 
   4   2  14        0.19        0.71      8.35 o 
  -4   3  14       59.27       62.71     10.71 o 
  -3   3  14       51.08       46.38      6.04 o 
  -2   3  14       92.57       86.81      6.41 o 
  -1   3  14       62.33       63.06      4.19 o 
   0   3  14      311.24      286.74      7.77 o 
   1   3  14        1.35        2.10      2.65 o 
   2   3  14      496.67      497.70     16.02 o 
   3   3  14        8.28        7.16      6.23 o 
   4   3  14       19.26       22.83     11.43 o 
  -4   4  14        0.19        0.39      7.73 o 
  -3   4  14       46.45       45.46      6.15 o 
  -2   4  14       57.19       66.80      4.95 o 
  -1   4  14        2.63        2.35      2.86 o 
   0   4  14      172.08      191.83      7.40 o 
   1   4  14      296.14      286.63      9.81 o 
   2   4  14        0.72        4.20      3.48 o 
   3   4  14       31.93       43.27      5.91 o 
  -4   5  14        1.75       10.41      9.24 o 
  -3   5  14       17.43       15.30      5.60 o 
  -2   5  14      163.15      142.04      6.29 o 
  -1   5  14        5.12        5.15      3.14 o 
   0   5  14       33.35       33.22      3.68 o 
   1   5  14       14.82        8.27      4.09 o 
   2   5  14        1.32       -0.40      3.00 o 
   3   5  14       60.02       71.33     10.07 o 
  -4   6  14       43.15       34.59     18.45 o 
  -3   6  14       10.52       17.05      4.96 o 
  -2   6  14      130.36      134.34      6.43 o 
  -1   6  14      101.92      100.73      5.42 o 
   0   6  14      194.18      215.17      8.76 o 
   1   6  14        0.82        1.76      3.11 o 
   2   6  14        3.22       11.88      3.28 o 
   3   6  14        0.05        8.54      6.65 o 
  -4   7  14        0.02       12.42     10.27 o 
  -3   7  14       71.60       56.20     10.63 o 
  -2   7  14       10.04        7.16      4.25 o 
  -1   7  14      440.24      437.97     14.63 o 
   0   7  14       17.86       13.07      4.36 o 
   1   7  14        3.62        1.87      3.03 o 
   2   7  14       43.80       44.25      4.00 o 
   3   7  14        3.54        3.39      5.54 o 
  -4   8  14        0.22       -1.19     10.41 o 
  -3   8  14      282.20      283.63     27.64 o 
  -2   8  14      174.72      154.75      8.95 o 
  -1   8  14        4.03        5.43      3.81 o 
   0   8  14        0.29        1.79      3.43 o 
   1   8  14      407.66      363.76     11.55 o 
   2   8  14        0.00        1.11      2.55 o 
   3   8  14        3.49        0.87      6.55 o 
  -3   9  14       48.33       52.41     10.28 o 
  -2   9  14        3.82        4.54      6.13 o 
  -1   9  14      125.02      114.11      6.76 o 
   0   9  14      389.66      385.01     12.45 o 
   1   9  14       65.73       51.42      5.73 o 
   2   9  14      233.77      239.87     13.84 o 
   3   9  14        3.56        7.42      7.49 o 
  -3  10  14       14.96       15.43      9.84 o 
  -2  10  14      305.49      324.84     19.12 o 
  -1  10  14        0.07       -3.20      4.70 o 
   0  10  14      151.56      140.80      8.42 o 
   1  10  14       28.27       17.24      8.32 o 
   2  10  14        1.61        7.45      6.27 o 
   3  10  14        0.01        1.44      6.91 o 
  -3  11  14       12.95       11.14      8.92 o 
  -2  11  14        0.49       -1.03      6.61 o 
  -1  11  14       44.54       58.19      6.82 o 
   0  11  14       23.60       19.97      5.00 o 
   1  11  14       34.52       42.87      6.11 o 
   2  11  14      108.18      106.35     14.15 o 
   3  11  14       32.32       50.72     13.01 o 
  -3  12  14        2.02       28.49     16.28 o 
  -2  12  14      136.11      136.36     15.98 o 
  -1  12  14       37.30       34.87      6.94 o 
   0  12  14      570.57      586.22     31.47 o 
   1  12  14        0.15        1.26      6.49 o 
   2  12  14       71.83       85.25     14.53 o 
  -2  13  14      161.86      149.17     19.04 o 
  -1  13  14       43.65       37.14      8.15 o 
   0  13  14       36.02       38.73      7.53 o 
   1  13  14        9.11       18.76      7.83 o 
   2  13  14        7.67       14.06      8.01 o 
  -2  14  14       69.65       75.06     14.55 o 
  -1  14  14        6.55        4.55      8.76 o 
   0  14  14      131.96      152.39     18.05 o 
   1  14  14        8.74        6.34      7.49 o 
   2  14  14       44.20       47.40     13.21 o 
  -2  15  14        2.53        8.27     14.21 o 
  -1  15  14      203.28      213.23     32.93 o 
   0  15  14       11.38        5.75     11.22 o 
   1  15  14        1.87       -4.52      9.90 o 
  -1  16  14       11.82        6.82     12.99 o 
   0  16  14        0.48       -1.62      9.94 o 
  -4   1  15       10.17        6.93      9.28 o 
  -3   1  15       30.68       31.75      5.71 o 
  -2   1  15      116.15      114.43      6.00 o 
  -1   1  15        0.40        2.17      3.82 o 
   0   1  15      216.88      235.95      8.49 o 
   1   1  15      115.19      101.40      5.19 o 
   2   1  15      103.52       88.18      4.94 o 
   3   1  15       11.61        5.81      8.94 o 
  -4   2  15       21.92       26.39     14.40 o 
  -3   2  15        7.30        5.50      5.54 o 
  -2   2  15      773.65      806.30     23.82 o 
  -1   2  15      345.59      333.72     11.44 o 
   0   2  15      718.91      792.83     24.24 o 
   1   2  15      555.32      579.55     18.17 o 
   2   2  15       48.32       49.43      4.62 o 
   3   2  15      290.01      343.33     55.25 o 
  -4   3  15      237.49      229.46     35.32 o 
  -3   3  15       33.24       24.65      5.31 o 
  -2   3  15        0.10        0.89      3.32 o 
  -1   3  15      315.63      306.08     11.26 o 
   0   3  15      139.00      136.98      6.17 o 
   1   3  15      311.39      314.76     11.63 o 
   2   3  15       12.93        7.57      3.17 o 
   3   3  15       34.33       42.00      7.21 o 
  -4   4  15      386.40      413.94     59.27 o 
  -3   4  15        1.19       -2.58      5.38 o 
  -2   4  15        3.61        3.08      4.84 o 
  -1   4  15        0.03        1.84      3.32 o 
   0   4  15      157.49      150.55      6.59 o 
   1   4  15      520.47      490.23     15.89 o 
   2   4  15      162.57      153.27      8.93 o 
   3   4  15        0.12       -0.11      5.20 o 
  -4   5  15        4.48        8.29      9.35 o 
  -3   5  15        0.56        4.20      7.05 o 
  -2   5  15       45.83       43.56      5.42 o 
  -1   5  15      127.50      143.09      7.02 o 
   0   5  15      208.89      202.78      8.17 o 
   1   5  15      409.69      404.23     12.53 o 
   2   5  15       81.74       77.81      5.14 o 
   3   5  15       29.38       28.64      7.79 o 
  -4   6  15        0.36      -11.56     11.56 o 
  -3   6  15      174.51      166.66     15.38 o 
  -2   6  15       42.83       40.89      6.61 o 
  -1   6  15       48.46       42.63      4.57 o 
   0   6  15      185.11      174.26      7.37 o 
   1   6  15       53.62       44.26      3.84 o 
   2   6  15      138.55      154.06      7.44 o 
   3   6  15       13.50       13.53      5.58 o 
  -4   7  15        6.46       -1.99     10.02 o 
  -3   7  15        0.66       -0.83      5.91 o 
  -2   7  15       11.79       12.09      4.64 o 
  -1   7  15       51.18       53.17      5.36 o 
   0   7  15      106.20       98.62      5.54 o 
   1   7  15      146.26      154.86      7.26 o 
   2   7  15      234.08      229.16     12.36 o 
   3   7  15      105.38      130.17     15.25 o 
  -3   8  15       29.20       30.76      9.60 o 
  -2   8  15      104.74       96.55     10.43 o 
  -1   8  15       15.47       17.34      4.62 o 
   0   8  15      260.88      254.16      9.39 o 
   1   8  15      274.23      295.17     12.62 o 
   2   8  15       16.99       14.00      4.09 o 
   3   8  15       13.92       10.61      5.33 o 
  -3   9  15       69.55       62.19     13.66 o 
  -2   9  15        8.98        6.20      5.32 o 
  -1   9  15      196.15      197.53     10.47 o 
   0   9  15      341.29      313.80     13.20 o 
   1   9  15        8.62        4.65      4.17 o 
   2   9  15        8.05        7.77      3.94 o 
   3   9  15        4.82        5.42      8.47 o 
  -3  10  15        2.20        1.60      9.81 o 
  -2  10  15       57.44       53.21      8.72 o 
  -1  10  15       68.96       69.27      7.09 o 
   0  10  15      211.61      214.22     11.11 o 
   1  10  15      260.29      267.38     18.89 o 
   2  10  15        3.15        9.37      4.36 o 
   3  10  15        0.90       -1.26      7.60 o 
  -3  11  15       11.27       -1.20     13.63 o 
  -2  11  15      100.30      104.57     11.67 o 
  -1  11  15       41.44       40.71      6.03 o 
   0  11  15        3.99        1.96      5.08 o 
   1  11  15       86.71       97.39     12.00 o 
   2  11  15       62.05       69.64     11.14 o 
  -3  12  15        5.79        1.84     15.46 o 
  -2  12  15        4.34       16.36     13.84 o 
  -1  12  15       44.63       37.23      7.41 o 
   0  12  15        6.65        7.70      6.53 o 
   1  12  15      102.88      130.17     15.44 o 
   2  12  15       23.70       17.28      9.30 o 
  -2  13  15       74.89       69.81     14.36 o 
  -1  13  15      225.50      255.01     27.67 o 
   0  13  15       13.07        5.92     11.91 o 
   1  13  15       23.04       10.71      8.03 o 
   2  13  15        0.42       -7.44      8.59 o 
  -2  14  15       16.02       11.84     10.86 o 
  -1  14  15        0.17        6.05      8.14 o 
   0  14  15       12.68        4.32      8.54 o 
   1  14  15       56.18       60.39     12.06 o 
  -1  15  15       14.61       37.79     17.14 o 
   0  15  15        3.87        6.63     10.42 o 
   1  15  15       17.56       37.15     12.54 o 
   0  16  15       12.47       18.12     12.75 o 
  -4   0  16        4.04        5.19     20.78 o 
  -3   0  16        1.45      -11.63     24.32 o 
  -2   0  16       29.69       25.54      5.68 o 
  -1   0  16      443.51      411.10     20.36 o 
   0   0  16      455.88      518.84     23.68 o 
   1   0  16      862.31      921.44     36.56 o 
   2   0  16      279.02      290.69     17.92 o 
   3   0  16       43.80       50.06     14.17 o 
  -4   1  16      377.82      350.36     51.08 o 
  -3   1  16       19.18       27.26      5.54 o 
  -2   1  16       58.69       55.91      5.66 o 
  -1   1  16       48.86       49.76      4.41 o 
   0   1  16       15.93       14.06      3.23 o 
   1   1  16      682.15      682.84     19.76 o 
   2   1  16      111.76      120.06      7.40 o 
   3   1  16        0.17       -2.13      6.34 o 
  -4   2  16      207.86      216.83     33.36 o 
  -3   2  16        0.74       -3.45      5.22 o 
  -2   2  16        0.74        2.67      3.53 o 
  -1   2  16      432.90      492.84     16.23 o 
   0   2  16        6.96       10.49      3.48 o 
   1   2  16      305.62      298.06      9.97 o 
   2   2  16        2.26        5.50      4.62 o 
   3   2  16        0.11        1.44      8.73 o 
  -4   3  16       17.50       22.87     14.15 o 
  -3   3  16       27.69       29.51      6.48 o 
  -2   3  16      310.66      318.76     12.97 o 
  -1   3  16       42.47       47.04      4.53 o 
   0   3  16      297.42      291.15     10.50 o 
   1   3  16       99.41      104.21      5.73 o 
   2   3  16        0.08        4.62      4.02 o 
   3   3  16       24.31       32.21      9.41 o 
  -4   4  16        0.06       -5.08     12.08 o 
  -3   4  16       28.15       27.64      6.19 o 
  -2   4  16      152.67      152.22      8.25 o 
  -1   4  16        5.38        1.21      3.55 o 
   0   4  16       55.32       50.68      4.53 o 
   1   4  16        0.03        0.17      3.87 o 
   2   4  16        9.80        5.78      4.23 o 
   3   4  16       10.79        9.47      8.51 o 
  -4   5  16       22.62        9.61     12.75 o 
  -3   5  16       27.65       19.21      6.98 o 
  -2   5  16       14.10       12.01      6.34 o 
  -1   5  16       62.45       67.05      5.15 o 
   0   5  16       64.15       68.75      4.70 o 
   1   5  16      144.21      141.15      6.42 o 
   2   5  16       13.40       14.20      4.39 o 
   3   5  16        0.04       16.06     11.33 o 
  -3   6  16        2.55       -4.14      8.04 o 
  -2   6  16      240.11      241.31     11.60 o 
  -1   6  16        1.27        4.09      3.79 o 
   0   6  16       40.69       35.03      4.48 o 
   1   6  16      458.80      488.78     18.76 o 
   2   6  16       14.54       12.45      4.68 o 
   3   6  16        0.69       -6.60      8.36 o 
  -3   7  16        3.00        2.91      8.74 o 
  -2   7  16        7.30        7.53      5.83 o 
  -1   7  16        1.68        3.70      4.83 o 
   0   7  16      884.64      930.85     27.98 o 
   1   7  16       25.45       20.81      4.58 o 
   2   7  16       74.00       71.77      8.22 o 
   3   7  16       19.48       23.91     10.69 o 
  -3   8  16       18.68       17.83      8.65 o 
  -2   8  16       90.38       71.43      9.29 o 
  -1   8  16      138.00      132.68      8.77 o 
   0   8  16        1.68       -1.39      3.96 o 
   1   8  16       57.38       52.81      5.39 o 
   2   8  16        0.03        2.81      6.41 o 
   3   8  16       33.46       38.90     14.85 o 
  -3   9  16       44.11       26.79     10.00 o 
  -2   9  16       23.78       22.55      7.53 o 
  -1   9  16      196.07      203.58     11.14 o 
   0   9  16        9.32        6.09      4.84 o 
   1   9  16        0.87        5.00      4.24 o 
   2   9  16       99.27      114.58     14.89 o 
   3   9  16        1.31       -4.30     12.51 o 
  -3  10  16       60.95       53.46     13.76 o 
  -2  10  16       15.35       18.95      6.92 o 
  -1  10  16      438.96      449.23     24.83 o 
   0  10  16       58.24       63.42      7.49 o 
   1  10  16       87.12       48.07     18.57 o 
   2  10  16        0.10       -3.11      7.44 o 
  -3  11  16       19.06       18.22     10.54 o 
  -2  11  16       67.12       59.53     12.88 o 
  -1  11  16       42.72       44.59      6.99 o 
   0  11  16      125.36      113.16     10.13 o 
   1  11  16       55.35       53.60     11.41 o 
   2  11  16        6.65        4.05      8.54 o 
  -2  12  16        0.03        8.31      9.81 o 
  -1  12  16      274.28      303.00     25.10 o 
   0  12  16        2.02        7.74      6.93 o 
   1  12  16       33.31       36.54     10.77 o 
   2  12  16        3.91       14.72     12.71 o 
  -2  13  16       62.13       56.01     15.40 o 
  -1  13  16       19.83        7.84      7.60 o 
   0  13  16       11.90        6.46      8.49 o 
   1  13  16       22.63       27.48     10.53 o 
  -1  14  16       14.62        0.23     10.85 o 
   0  14  16       52.31       42.03     14.63 o 
   1  14  16        1.97        0.79      8.01 o 
  -1  15  16       88.19       80.16     25.04 o 
   0  15  16       14.84       30.03     12.48 o 
  -4   1  17        1.55       -3.31     10.69 o 
  -3   1  17        0.19       -6.25      6.25 o 
  -2   1  17       22.81       29.17      5.47 o 
  -1   1  17        4.00        3.56      4.02 o 
   0   1  17       61.54       52.85      4.52 o 
   1   1  17       81.36       73.03      5.10 o 
   2   1  17       18.04       13.92      4.79 o 
   3   1  17        0.00       -1.45      9.95 o 
  -4   2  17       61.85       62.69     19.15 o 
  -3   2  17        0.17        1.90      5.30 o 
  -2   2  17       10.78       10.00      4.57 o 
  -1   2  17        0.01        3.26      4.11 o 
   0   2  17      106.24      109.83      5.85 o 
   1   2  17       17.28       26.00      6.27 o 
   2   2  17      187.52      176.51     11.20 o 
   3   2  17        0.64       -4.47     14.88 o 
  -4   3  17        1.54       -1.49     17.00 o 
  -3   3  17        2.49        3.32      6.03 o 
  -2   3  17        1.16       -1.07      4.65 o 
  -1   3  17      105.45      112.46      5.77 o 
   0   3  17      105.89      101.25      6.00 o 
   1   3  17       67.16       57.51      5.42 o 
   2   3  17      168.41      161.19     10.60 o 
   3   3  17       11.92       13.31     10.48 o 
  -3   4  17       51.65       48.49      8.76 o 
  -2   4  17        0.11       -1.86      5.21 o 
  -1   4  17       49.75       48.52      4.75 o 
   0   4  17       46.92       46.34      4.68 o 
   1   4  17       44.35       45.82      5.15 o 
   2   4  17        4.54        2.30      4.30 o 
   3   4  17        8.95        8.73      8.81 o 
  -3   5  17       19.44       18.47      6.63 o 
  -2   5  17      119.83      131.87      9.60 o 
  -1   5  17       87.62       85.69      5.75 o 
   0   5  17       35.64       40.41      4.37 o 
   1   5  17      633.82      663.98     26.81 o 
   2   5  17       19.56       17.61      5.06 o 
   3   5  17        0.46        6.76      8.66 o 
  -3   6  17        7.16        8.52      8.39 o 
  -2   6  17       59.76       59.81      7.33 o 
  -1   6  17      238.07      231.01     11.48 o 
   0   6  17      133.24      132.40      7.38 o 
   1   6  17       74.81       79.00      8.54 o 
   2   6  17       71.66       60.91      8.61 o 
   3   6  17        0.89       -7.15      8.62 o 
  -3   7  17        9.03       10.97      9.86 o 
  -2   7  17       18.28       15.84      6.74 o 
  -1   7  17       19.78        6.61      5.48 o 
   0   7  17      512.55      546.63     21.18 o 
   1   7  17      253.41      242.62     13.28 o 
   2   7  17        1.59       -4.85      7.20 o 
   3   7  17        8.21       18.34     10.15 o 
  -3   8  17       14.59       22.35     11.14 o 
  -2   8  17        1.68       -5.71     12.68 o 
  -1   8  17       34.82       34.53      5.61 o 
   0   8  17       21.46       26.77      5.00 o 
   1   8  17        0.26        2.76      4.99 o 
   2   8  17       15.60       28.42      9.41 o 
  -3   9  17      108.58      123.92     25.32 o 
  -2   9  17        0.19       -7.11      7.87 o 
  -1   9  17      141.12      137.87     10.48 o 
   0   9  17       23.69       29.24      6.13 o 
   1   9  17       32.22       38.75      7.33 o 
   2   9  17      181.64      206.33     22.79 o 
  -3  10  17       34.82       35.95     16.60 o 
  -2  10  17       14.44       15.57      7.32 o 
  -1  10  17        9.34       10.55      6.03 o 
   0  10  17      176.40      172.79     14.14 o 
   1  10  17       36.93       48.90      9.27 o 
   2  10  17        0.00       -8.97      9.22 o 
  -2  11  17      205.23      195.80     24.58 o 
  -1  11  17      343.80      345.48     28.07 o 
   0  11  17       86.07       95.72     11.68 o 
   1  11  17        5.96       12.07      7.90 o 
   2  11  17       27.42       12.36      9.69 o 
  -2  12  17        5.82       12.64     10.84 o 
  -1  12  17        1.38       -0.08      8.93 o 
   0  12  17        0.31       10.76     11.35 o 
   1  12  17       10.15        4.31      8.86 o 
  -2  13  17       13.09       17.94     11.89 o 
  -1  13  17       43.65       53.61     13.86 o 
   0  13  17       16.54       24.07      9.26 o 
   1  13  17       71.99       63.58     15.69 o 
  -1  14  17        6.92       -9.45     15.58 o 
   0  14  17       77.58       79.58     18.52 o 
  -3   0  18      119.01       98.92     14.58 o 
  -2   0  18      539.66      537.44     33.10 o 
  -1   0  18        0.04        6.85      5.68 o 
   0   0  18      509.05      539.27     23.54 o 
   1   0  18       60.45       57.68      8.47 o 
   2   0  18       36.50       32.11      8.18 o 
   3   0  18        7.75       14.17     12.75 o 
  -3   1  18        0.48       -8.79      8.79 o 
  -2   1  18        6.47        0.60      5.35 o 
  -1   1  18        0.40        1.36      4.56 o 
   0   1  18      369.37      352.18     12.08 o 
   1   1  18        0.95        1.33      4.10 o 
   2   1  18      290.09      317.91     21.80 o 
   3   1  18        0.20       -8.14      8.14 o 
  -3   2  18       22.13       26.04      7.09 o 
  -2   2  18       21.14       20.82      6.10 o 
  -1   2  18       35.92       28.96      4.95 o 
   0   2  18        4.41        5.43      3.60 o 
   1   2  18      429.34      414.05     17.61 o 
   2   2  18       28.19       29.38      5.76 o 
   3   2  18        7.23        2.90      8.39 o 
  -3   3  18       21.64       18.63      7.64 o 
  -2   3  18        0.07       -6.01      6.01 o 
  -1   3  18      200.31      195.53      8.66 o 
   0   3  18        1.03        1.74      3.84 o 
   1   3  18      203.91      217.15     10.74 o 
   2   3  18       24.73       31.33      5.68 o 
   3   3  18       37.81       48.04     11.18 o 
  -3   4  18       12.61       22.19      9.13 o 
  -2   4  18       27.89       15.46      6.46 o 
  -1   4  18       35.30       33.60      4.91 o 
   0   4  18      179.38      176.74      9.09 o 
   1   4  18       14.08       23.49      6.35 o 
   2   4  18       12.46       14.88     10.19 o 
   3   4  18       49.48       64.40     18.94 o 
  -3   5  18       93.75      111.38     13.50 o 
  -2   5  18        2.02        7.89      6.02 o 
  -1   5  18       94.93       94.18      8.03 o 
   0   5  18       13.52       12.69      4.29 o 
   1   5  18        4.80       -3.56      4.61 o 
   2   5  18       50.15       63.95     10.05 o 
   3   5  18       16.23       10.99     14.88 o 
  -3   6  18       12.41        8.37     10.24 o 
  -2   6  18        2.59        4.78      6.00 o 
  -1   6  18       94.46       94.63      7.21 o 
   0   6  18        1.34        1.80      4.03 o 
   1   6  18        7.51       11.32      4.79 o 
   2   6  18        9.82       12.98      7.71 o 
   3   6  18        9.03       10.79      8.69 o 
  -3   7  18       79.69       77.38     14.44 o 
  -2   7  18      372.73      400.03     28.94 o 
  -1   7  18        2.53       -2.22      5.40 o 
   0   7  18       79.15       72.35      7.67 o 
   1   7  18       41.91       44.75      7.15 o 
   2   7  18        5.37       -2.70      8.08 o 
  -3   8  18       57.55       55.16     19.33 o 
  -2   8  18        0.06       -6.77      6.77 o 
  -1   8  18       14.68        7.98      5.85 o 
   0   8  18      172.03      153.85     11.75 o 
   1   8  18        4.38        2.71      6.24 o 
   2   8  18       16.17       21.07      7.75 o 
  -3   9  18        7.49        6.22     10.72 o 
  -2   9  18       30.13       34.06      8.64 o 
  -1   9  18      241.11      227.44     16.52 o 
   0   9  18        5.34        3.82      6.68 o 
   1   9  18      151.46      166.65     18.39 o 
   2   9  18        3.74        2.14      6.92 o 
  -2  10  18       16.97       10.89      8.96 o 
  -1  10  18        1.62       -0.67      7.72 o 
   0  10  18        0.56        3.66      7.42 o 
   1  10  18       36.25       42.62     12.22 o 
   2  10  18        0.04       -0.99      8.20 o 
  -2  11  18       13.95        4.36      9.71 o 
  -1  11  18       65.25       71.80     10.90 o 
   0  11  18        2.32       -1.91      7.96 o 
   1  11  18      134.07      167.43     23.78 o 
  -2  12  18       62.68       64.52     17.25 o 
  -1  12  18      203.36      204.59     23.31 o 
   0  12  18        1.28        5.67      9.03 o 
   1  12  18       31.58       37.12     11.80 o 
  -1  13  18      123.40      114.25     29.92 o 
   0  13  18        9.53       16.60     10.43 o 
   1  13  18        1.07       11.41     10.66 o 
   0  14  18        3.25        2.86     12.68 o 
  -3   1  19       11.10        7.24      9.48 o 
  -2   1  19       29.35       23.26      5.60 o 
  -1   1  19       78.28       74.98      6.00 o 
   0   1  19       99.70       95.49      7.57 o 
   1   1  19        9.86        9.07      6.48 o 
   2   1  19       61.83       72.39     10.57 o 
   3   1  19        0.01        3.69      8.47 o 
  -3   2  19      190.95      194.73     19.24 o 
  -2   2  19      101.94       97.23     10.53 o 
  -1   2  19      334.94      360.76     15.68 o 
   0   2  19      136.65      140.02      8.66 o 
   1   2  19       79.76       72.24      6.93 o 
   2   2  19      176.02      212.35     20.94 o 
   3   2  19       39.06       57.65     17.00 o 
  -3   3  19       32.92       34.94      8.34 o 
  -2   3  19       23.59       28.00      6.85 o 
  -1   3  19      174.17      187.30     10.76 o 
   0   3  19      428.06      442.67     19.77 o 
   1   3  19       84.01       74.51      7.12 o 
   2   3  19       63.35       80.66     11.99 o 
   3   3  19        4.42        6.85      8.28 o 
  -3   4  19        0.51       -2.97      8.57 o 
  -2   4  19        6.83        2.24      5.98 o 
  -1   4  19        3.00        6.29      4.76 o 
   0   4  19       36.05       38.48      5.42 o 
   1   4  19       65.87       55.90      6.13 o 
   2   4  19       21.32       30.12     12.38 o 
  -3   5  19        5.10        5.95     10.33 o 
  -2   5  19        8.57        8.60      6.15 o 
  -1   5  19      383.93      368.53     20.94 o 
   0   5  19      493.80      517.52     22.28 o 
   1   5  19       33.77       31.26      6.20 o 
   2   5  19        2.71       -5.42      7.33 o 
  -3   6  19        7.54        9.36      9.61 o 
  -2   6  19       10.59        7.14      7.25 o 
  -1   6  19      125.57      126.44     10.14 o 
   0   6  19        1.75       -0.62      5.07 o 
   1   6  19       16.67       19.17      5.44 o 
   2   6  19       61.04       66.43     11.09 o 
  -3   7  19        4.64        2.83     11.80 o 
  -2   7  19       47.00       33.42      9.40 o 
  -1   7  19       32.06       37.52      7.71 o 
   0   7  19      130.96      151.50     12.06 o 
   1   7  19      100.69      105.87     14.39 o 
   2   7  19       99.00      109.54     15.97 o 
  -3   8  19       59.15       67.96     17.94 o 
  -2   8  19       23.35       21.45      9.00 o 
  -1   8  19      100.07       83.83      8.94 o 
   0   8  19      119.80      126.51     13.48 o 
   1   8  19       51.09       55.33     13.60 o 
   2   8  19        3.38        2.30      6.64 o 
  -2   9  19       71.58       63.85     11.44 o 
  -1   9  19       22.14       19.73      6.48 o 
   0   9  19        2.92        2.61      8.65 o 
   1   9  19        0.36       -1.23      7.64 o 
   2   9  19        0.55       -4.57      8.94 o 
  -2  10  19        4.45        4.98     12.08 o 
  -1  10  19      104.15       86.41     11.84 o 
   0  10  19      116.96      110.82     15.09 o 
   1  10  19        6.11       -7.88      8.08 o 
  -2  11  19       40.39       33.95     12.21 o 
  -1  11  19       21.14       17.14      8.56 o 
   0  11  19       63.85       56.57     13.96 o 
   1  11  19       73.52       93.29     15.72 o 
  -1  12  19        2.08       11.45     16.17 o 
   0  12  19      127.30      149.38     21.89 o 
   1  12  19        0.77        0.26      8.70 o 
   0  13  19       17.78       27.45     12.48 o 
  -3   0  20       18.78        4.26     11.15 o 
  -2   0  20       34.40       44.59     12.97 o 
  -1   0  20       40.27       30.04     12.04 o 
   0   0  20     1151.04     1276.97     69.63 o 
   1   0  20      466.26      484.01     61.87 o 
   2   0  20       21.48       39.67     14.64 o 
  -3   1  20       19.51        6.74      9.63 o 
  -2   1  20      112.20      111.26     12.31 o 
  -1   1  20       12.94       16.89      5.69 o 
   0   1  20      242.13      239.01     12.26 o 
   1   1  20        3.83        1.50      4.61 o 
   2   1  20        0.43        0.18      9.62 o 
  -3   2  20       18.79       19.08      9.15 o 
  -2   2  20      119.61      127.50     12.49 o 
  -1   2  20        2.46        7.83      5.95 o 
   0   2  20       90.51       83.41      7.72 o 
   1   2  20        0.43        0.83      4.92 o 
   2   2  20        0.73       -0.57      7.35 o 
  -3   3  20      165.34      166.52     19.99 o 
  -2   3  20       49.74       52.36      9.05 o 
  -1   3  20       48.04       46.56      7.00 o 
   0   3  20        0.13        7.12      5.30 o 
   1   3  20        1.24        8.76      6.08 o 
   2   3  20        6.75       20.86      7.95 o 
  -3   4  20        9.32       23.89     10.17 o 
  -2   4  20        7.51        0.38      7.50 o 
  -1   4  20       76.36       68.11      8.57 o 
   0   4  20        0.73       -6.74      7.43 o 
   1   4  20        0.02        1.93      5.20 o 
   2   4  20       24.51       27.85      9.10 o 
  -3   5  20        1.18       10.64     10.82 o 
  -2   5  20       30.66       33.89      8.86 o 
  -1   5  20        5.11       14.55      7.40 o 
   0   5  20       23.03       30.66      7.57 o 
   1   5  20        5.70        7.36      5.68 o 
   2   5  20        2.67        4.52      7.57 o 
  -3   6  20       71.91       70.15     16.51 o 
  -2   6  20        4.60       -7.31      7.43 o 
  -1   6  20      110.75       94.96     10.85 o 
   0   6  20      304.19      319.30     23.61 o 
   1   6  20        2.20        0.08      6.98 o 
   2   6  20        0.12        0.12      7.21 o 
  -2   7  20       10.72        4.05      8.21 o 
  -1   7  20      210.08      219.72     17.97 o 
   0   7  20       84.41       90.75     11.52 o 
   1   7  20       79.88       82.75     13.32 o 
   2   7  20        1.12        0.52      7.83 o 
  -2   8  20       89.44       96.74     13.81 o 
  -1   8  20       80.12       72.16     10.61 o 
   0   8  20       53.25       45.03      8.81 o 
   1   8  20       12.52        4.86      9.40 o 
   2   8  20       66.48       68.80     16.43 o 
  -2   9  20      155.14      182.37     25.40 o 
  -1   9  20        0.73       -1.78      7.89 o 
   0   9  20       24.07       20.06     10.78 o 
   1   9  20       55.17       72.28     13.12 o 
  -2  10  20      155.32      145.12     31.22 o 
  -1  10  20       17.73        8.24      9.16 o 
   0  10  20       17.77       14.57      9.90 o 
   1  10  20        0.28       -6.88      9.40 o 
  -1  11  20      106.42      109.85     25.35 o 
   0  11  20       47.76       50.69     12.29 o 
   1  11  20        1.47        4.96     15.42 o 
  -1  12  20       22.23        4.72     17.00 o 
   0  12  20        1.87        9.82     12.16 o 
  -3   1  21        6.77       10.25      9.62 o 
  -2   1  21        0.06       -6.07      7.52 o 
  -1   1  21      114.36      114.75     11.70 o 
   0   1  21      109.95      106.40     10.27 o 
   1   1  21       31.03       15.38      6.39 o 
   2   1  21        3.96       19.33     15.82 o 
  -3   2  21        3.38        4.10      9.94 o 
  -2   2  21        5.12       -0.13     11.79 o 
  -1   2  21       38.08       30.63      8.25 o 
   0   2  21       48.61       50.00      6.83 o 
   1   2  21      139.28      116.36     11.12 o 
   2   2  21       13.95       25.95     14.88 o 
  -3   3  21        0.97      -13.24     13.24 o 
  -2   3  21       12.69       16.36      7.62 o 
  -1   3  21        7.44       11.28      7.52 o 
   0   3  21       15.95        5.43      6.11 o 
   1   3  21       42.96       45.91      8.52 o 
   2   3  21        7.88        6.85      9.81 o 
  -3   4  21        3.92       12.80     11.26 o 
  -2   4  21       34.64       42.38     10.59 o 
  -1   4  21       59.14       62.56     10.38 o 
   0   4  21       11.78        9.21     10.91 o 
   1   4  21       41.98       37.07      7.90 o 
   2   4  21        9.71       22.26     10.94 o 
  -2   5  21       22.45       35.82      9.35 o 
  -1   5  21       42.66       34.09      8.26 o 
   0   5  21      337.67      386.61     31.33 o 
   1   5  21        4.12        5.86      8.16 o 
   2   5  21        3.59        8.77     11.49 o 
  -2   6  21      110.49      110.87     14.85 o 
  -1   6  21        4.78        1.62      8.26 o 
   0   6  21        2.38       -1.21      8.27 o 
   1   6  21       55.47       44.34      9.86 o 
   2   6  21        5.92       12.88     11.18 o 
  -2   7  21        8.30       -6.59      9.84 o 
  -1   7  21      336.68      396.84     40.74 o 
   0   7  21      157.17      150.04     15.89 o 
   1   7  21       11.14       21.87     12.05 o 
  -2   8  21        2.27        3.82      8.59 o 
  -1   8  21       31.05       27.26      8.80 o 
   0   8  21        5.24       12.41     10.54 o 
   1   8  21       65.59       74.80     17.10 o 
  -2   9  21       85.28       92.79     21.81 o 
  -1   9  21        3.91       -7.38      9.43 o 
   0   9  21       24.80       12.40      9.82 o 
   1   9  21       69.74       76.96     18.53 o 
  -1  10  21       53.88       66.66     17.77 o 
   0  10  21       37.10       33.02     12.31 o 
   1  10  21       26.39       18.33     13.84 o 
   0  11  21        3.22       10.18     11.08 o 
  -2   0  22        0.13      -15.07     15.50 o 
  -1   0  22        8.99       17.50     14.12 o 
   0   0  22       45.64       38.94      9.75 o 
   1   0  22       10.25       16.07      9.28 o 
  -2   1  22        0.10       11.26      8.18 o 
  -1   1  22      274.78      305.17     25.81 o 
   0   1  22       18.98       14.43      6.88 o 
   1   1  22      140.58      146.12     15.52 o 
   2   1  22        0.00      -12.22     12.22 o 
  -2   2  22        1.14        0.13      8.43 o 
  -1   2  22       17.19        7.15      7.75 o 
   0   2  22      288.19      291.74     22.06 o 
   1   2  22       52.96       50.40      8.31 o 
   2   2  22       37.71       38.59     13.96 o 
  -2   3  22       51.48       54.13     10.67 o 
  -1   3  22        2.46       -6.83      7.09 o 
   0   3  22       23.89       27.02      9.40 o 
   1   3  22       39.61       45.64     10.61 o 
   2   3  22       24.03       17.35     13.11 o 
  -2   4  22        0.02       -1.48      9.58 o 
  -1   4  22       74.97       91.30     12.71 o 
   0   4  22        6.01        3.19      6.23 o 
   1   4  22        5.01        7.09     14.25 o 
   2   4  22       34.58       45.43     26.45 o 
  -2   5  22       99.32      107.71     15.48 o 
  -1   5  22       10.66       -6.95      9.17 o 
   0   5  22        9.66       13.76      8.37 o 
   1   5  22       12.74       21.06      9.65 o 
  -2   6  22       30.58       30.63     11.72 o 
  -1   6  22       13.42       15.00      8.26 o 
   0   6  22       11.18       10.59      9.14 o 
   1   6  22       32.92       36.70     11.50 o 
  -2   7  22        0.45       -9.19      9.19 o 
  -1   7  22       83.13       86.21     13.81 o 
   0   7  22       25.90       18.49      9.80 o 
   1   7  22        0.73       -0.57     11.12 o 
  -1   8  22       32.40       24.46      8.93 o 
   0   8  22        1.34        6.77     11.15 o 
   1   8  22       36.01       47.89     14.41 o 
  -1   9  22        1.65       -2.09     10.53 o 
   0   9  22       39.20       42.83     13.88 o 
  -2   1  23       13.74       11.33      8.98 o 
  -1   1  23       80.26       88.44     11.94 o 
   0   1  23        4.92        5.69      8.89 o 
   1   1  23       95.73      119.20     17.32 o 
  -2   2  23      144.02      165.30     20.73 o 
  -1   2  23       37.74       41.06     10.73 o 
   0   2  23       23.16       20.02      7.85 o 
   1   2  23       50.70       68.26     13.58 o 
  -2   3  23      112.00       99.87     19.78 o 
  -1   3  23      257.84      268.28     25.14 o 
   0   3  23       79.02       76.96     11.61 o 
   1   3  23       41.04       49.45     15.39 o 
  -2   4  23       36.07       59.03     13.96 o 
  -1   4  23       38.33       27.90     13.57 o 
   0   4  23        9.81       -3.85     15.27 o 
   1   4  23       28.05       31.17     16.77 o 
  -2   5  23      266.33      277.91     46.47 o 
  -1   5  23      224.50      250.02     27.56 o 
   0   5  23       10.12        6.50      9.90 o 
   1   5  23       14.83       19.52     11.19 o 
  -1   6  23       49.32       57.21     13.22 o 
   0   6  23        0.10        1.24     11.88 o 
   1   6  23       49.59       49.78     22.88 o 
  -1   7  23       58.47       48.61     12.24 o 
   0   7  23       13.34       12.03     10.65 o 
  -1   8  23       44.11       29.65     13.41 o 
   0   8  23       28.89       32.29     13.78 o 
  -2   0  24        0.57      -17.55     24.32 o 
  -1   0  24      687.83      804.30    113.66 o 
   0   0  24      244.41      252.06     39.59 o 
   1   0  24       14.68       17.00     16.53 o 
  -2   1  24        0.06        0.20     10.09 o 
  -1   1  24       17.20       12.14      8.75 o 
   0   1  24       27.02       31.28      8.87 o 
   1   1  24        0.47       -3.71     21.96 o 
  -2   2  24        0.31       -1.36      9.27 o 
  -1   2  24        3.38       -0.82      8.85 o 
   0   2  24        2.39       -9.68      9.68 o 
   1   2  24        0.40       19.83     13.58 o 
  -1   3  24       14.38       13.79      8.49 o 
   0   3  24        4.64       11.69      8.44 o 
   1   3  24        0.16        0.09     13.46 o 
  -1   4  24        0.40       -6.82      9.58 o 
   0   4  24        0.03        1.06     10.39 o 
  -1   5  24        0.26       10.38     12.20 o 
   0   5  24        0.30        2.57      9.72 o 
  -1   6  24       87.90       96.50     19.08 o 
   0   6  24       21.01       27.56     12.47 o 
  -1   1  25       76.82       76.64     17.51 o 
   0   1  25       23.44       28.14     10.26 o 
  -1   2  25       72.05       80.96     16.97 o 
   0   2  25       58.74       66.18     17.75 o 
  -1   3  25        1.31        1.89     27.39 o 
   0   3  25        0.67       -6.57     11.03 o 
                                                 
